# Supplementary material for: The combined impacts of toxic drug use and the 2021 Heat Dome in Canada: A thematic analysis of online news media articles
Source: PLoS One. 2025 Jan 31;20(1):e0318229. doi: 10.1371/journal.pone.0318229 (PMC11785305; doi:10.1371/journal.pone.0318229)
Supplement: S2 File — (XLSX) [file pone.0318229.s002.xlsx]

## Sheet: Zotero Dataset
S2_File. Database of all articles identified in the search.
No.	Inclusion/Exclusion	Rationale	Item Type	Publication Year	Author	Title	Publication Title	Url	Date	Date Added	Date Modified	Access Date	Place	Language	File Attachments
1	Excluded	did not include content related to toxic drug use and/or over-dose related deaths	newspaperArticle	2022	Shykora, Brenda	Spallumcheen re-launches agricultural industry survey	Vernon Morning Star		2022-02-15	2022-02-16 17:42:27	2022-03-04 15:40:29		Vernon, British Columbia	English	/Users/etetzlaff/Zotero/storage/HYQ3C5GB/Factiva-20220216-1241.pdf
2	Excluded	did not include content related to toxic drug use and/or over-dose related deaths	newspaperArticle	2021	Alam, Hina	Heat wave has unusual characteristic, high nighttime temperatures, expert says	Toronto Star	https://www.thestar.com/news/canada/2021/06/29/heat-wave-has-unusual-characteristic-high-nighttime-temperatures-expert-says.html	2021-06-29	2022-02-16 17:47:26	2022-03-31 00:29:49	2021-12-21	Toronto, Ontario	English	/Users/etetzlaff/Zotero/storage/VPXYSVK9/Alam - 2021 - Heat wave has unusual characteristic, high nightti.pdf
3	Excluded	did not include content related to toxic drug use and/or over-dose related deaths	newspaperArticle	2021	British Columbia Coroners Service	Heat-Related Deaths in B.C.	British Columbia Coroners Service	https://www2.gov.bc.ca/gov/content/life-events/death/coroners-service/news-and-updates/heat-related	2021-07-30	2022-02-16 17:47:26	2022-06-01 20:01:51			English	/Users/etetzlaff/Zotero/storage/T7HYY9M2/British Columbia Coroners Service - 2021 - Heat-Related Deaths in B.C..pdf; /Users/etetzlaff/Zotero/storage/EGIRIMCM/Heat-Related Deaths in B.C. - Province of British Columbia.pdf
4	Excluded	did not include content related to toxic drug use and/or over-dose related deaths	newspaperArticle	2021	Carrigg, David	Anger grows over B.C. Emergency Health Services' handling of heat wave that left hundreds dead	The Vancouver Sun	https://vancouversun.com/news/local-news/anger-grows-over-b-c-emergency-health-services-handling-of-heat-wave-that-left-hundreds-dead	2021-07-04	2022-02-16 17:47:26	2022-04-18 02:39:11	2021-12-21		English	/Users/etetzlaff/Zotero/storage/TW4CZ9GK/Head of B.C. ambulance service under fire over res.pdf
5	Included	included content related to toxic drug use and/or over-dose related deaths	newspaperArticle	2021	Chan, Cheryl	Heat wave linked to massive spike in sudden deaths across Lower Mainland	The Vancouver Sun	https://vancouversun.com/news/local-news/more-than-25-people-have-died-suddenly-in-burnaby-mostly-due-to-the-heat	2021-06-29	2022-02-16 17:47:26	2022-06-07 21:11:23	2021-12-21	Vancouver, British Columbia	English	/Users/etetzlaff/Zotero/storage/FRYRHBY7/2021 - Heat wave linked to massive spike in sudden deaths.pdf; /Users/etetzlaff/Zotero/storage/LFA7UW5U/Chan - Heat wave linked to spike in sudden deaths.pdf; /Users/etetzlaff/Zotero/storage/P4ARGC78/Heat wave linked to massive spike in sudden deaths.pdf
6	Excluded	did not include content related to toxic drug use and/or over-dose related deaths	newspaperArticle	2021	Dickson, C	Western Canada heat wave expected to break daily, all-time temperature records	CBC	https://www.cbc.ca/news/canada/british-columbia/western-canada-heatwave-1.6081519	2021-06-25	2022-02-16 17:47:26	2022-04-18 01:54:30			English	/Users/etetzlaff/Zotero/storage/BN3KJXLE/Dickson - 2021 - Western Canada heat wave expected to break daily, .pdf
7	Excluded	did not include content related to toxic drug use and/or over-dose related deaths	newspaperArticle	2021	Ellis, Brendan	Additional drought supports announced for Sask. producers	CTV News Regina	https://regina.ctvnews.ca/additional-drought-supports-announced-for-sask-producers-1.5509178	2021-07-14	2022-02-16 17:47:26	2022-03-26 15:00:45	2021-12-21	Regina, Saskatchewan	English	/Users/etetzlaff/Zotero/storage/6M87333W/Ellis - 2021 - Additional drought supports announced for Sask. pr.pdf
8	Excluded	did not include content related to toxic drug use and/or over-dose related deaths	newspaperArticle	2021	Goggins, Shawn	Ephrata and Royal School districts suspend transportation due to heat-related safety concerns	Columbia Basin	https://www.ifiberone.com/columbia_basin/ephrata-and-royal-school-districts-suspend-transportation-due-to-heat-related-safety-concerns/article_2529a48c-da04-11eb-805c-2bbf499d4660.html	2021-06-30	2022-02-16 17:47:26	2022-03-29 00:35:04	2021-12-21		English	/Users/etetzlaff/Zotero/storage/ZDV4K5QA/Goggins - 2021 - Ephrata and Royal School districts suspend transpo.pdf
9	Excluded	did not include content related to toxic drug use and/or over-dose related deaths	newspaperArticle	2021	Gomez, Michelle	B.C. heat wave 'cooks' fruit crops on the branch in sweltering Okanagan and Fraser valleys	CBC	https://www.cbc.ca/news/canada/british-columbia/heat-fruit-crops-okanagan-fraser-valley-1.6092155	2021-07-06	2022-02-16 17:47:26	2022-04-18 01:55:09	2021-12-21		English	/Users/etetzlaff/Zotero/storage/F66IY2FU/B.C. heat wave 'cooks' fruit crops on the branch i.pdf
10	Excluded	did not include content related to toxic drug use and/or over-dose related deaths	newspaperArticle	2021	Gul, M	Hotels, fans, A/Cs hot commodities during B.C. heatwave	CityNews Vancouver	https://vancouver.citynews.ca/2021/06/28/hotels-fans-ac-bc-heatwave/	2021-06-28	2022-02-16 17:47:26	2022-03-31 03:10:11	2021-12-21	Vancouver, British Columbia	English	/Users/etetzlaff/Zotero/storage/JD22Q9BA/Gul - 2021 - Hotels, fans, ACs hot commodities during B.C. hea.pdf
11	Excluded	did not include content related to toxic drug use and/or over-dose related deaths	newspaperArticle	2021	Herrera, O	BC Hydro breaks energy demand records three days in a row	CKPGToday.ca	https://ckpgtoday.ca/2021/06/29/bc-hydro-breaks-energy-demand-records-three-days-in-a-row/	2021-06-29	2022-02-16 17:47:26	2022-03-26 20:14:26	2021-12-21		English	/Users/etetzlaff/Zotero/storage/LCGZWTZ4/Herrera - 2021 - BC Hydro breaks energy demand records three days i.pdf
12	Excluded	did not include content related to toxic drug use and/or over-dose related deaths	newspaperArticle	2021	Johnson, L	Albertans asked to conserve energy as province breaks record second day in a row amid heat wave	Edmonton Journal	https://edmontonjournal.com/news/local-news/alberta-set-to-break-summer-energy-record-for-second-day-in-a-row-amid-heat-wave	2021-06-29	2022-02-16 17:47:26	2022-03-26 15:59:23	2021-12-21		English	/Users/etetzlaff/Zotero/storage/ZUPKQWWX/Albertans asked to conserve energy as province bre.pdf
13	Excluded	did not include content related to toxic drug use and/or over-dose related deaths	newspaperArticle	2021	Johnson, L	Alberta saw spike in reported deaths during heatwave, causes still under investigation	Edmonton Journal	https://edmontonjournal.com/news/local-news/alberta-saw-spike-in-reported-deaths-during-heatwave-causes-still-under-investigation	2021-07-06	2022-02-16 17:47:26	2022-03-26 15:56:16	2021-12-21	Edmonton, Alberta	English	/Users/etetzlaff/Zotero/storage/8ZJC4FHI/Johnson - 2021 - Alberta saw spike in reported deaths during heatwa.pdf
14	Excluded	did not include content related to toxic drug use and/or over-dose related deaths	newspaperArticle	2021	Judd, Amy	B.C. businesses close their doors due to extreme heat	The Globe and Mail	https://globalnews.ca/news/7986877/bc-businesses-closing-monday-extreme-heat/	2021-06-28	2022-02-16 17:47:26	2022-04-18 02:59:46	2021-12-21		English	/Users/etetzlaff/Zotero/storage/ESTB927L/Judd - 2021 - B.C. businesses close their doors due to extreme h.pdf
15	Excluded	did not include content related to toxic drug use and/or over-dose related deaths	newspaperArticle	2021	Lachacz, Adam	Toll of the heat wave: wildfires, 911 calls, and sidewalks buckling	CTV News Edmonton	https://edmonton.ctvnews.ca/toll-of-the-heat-wave-wildfires-911-calls-and-sidewalks-buckling-1.5494966	2021-07-15	2022-02-16 17:47:26	2022-04-15 12:10:09	2021-12-21	Edmonton, Alberta	English	/Users/etetzlaff/Zotero/storage/927976FP/Lachacz - 2021 - Toll of the heat wave wildfires, 911 calls, and s.pdf
16	Excluded	did not include content related to toxic drug use and/or over-dose related deaths	newspaperArticle	2021	Lee, Chantelle; Hager, Mike	B.C. to announce changes to understaffed ambulance service after heat wave	The Globe and Mail	https://www.theglobeandmail.com/canada/british-columbia/article-bc-to-announce-changes-to-understaffed-ambulance-service-after-heat/	2021-07-13	2022-02-16 17:47:26	2022-03-26 18:33:20			English	/Users/etetzlaff/Zotero/storage/WFCG6WJX/Lee and Hager - 2021 - B.C. to announce changes to understaffed ambulance.pdf
17	Excluded	did not include content related to toxic drug use and/or over-dose related deaths	newspaperArticle	2021	MacMahon, M; Wong, D	Two-hour waits for B.C. ambulances amid heatwave: paramedic union	CityNews Vancouver	https://vancouver.citynews.ca/2021/06/28/bc-heatwave-911-ecomm/	2021-06-28	2022-02-16 17:47:26	2022-04-15 12:43:26	2021-12-21	Vancouver, British Columbia	English	/Users/etetzlaff/Zotero/storage/VPQMJQNZ/MacMahon and Wong - 2021 - Two-hour waits for B.C. ambulances amid heatwave .pdf
18	Excluded	did not include content related to toxic drug use and/or over-dose related deaths	newspaperArticle	2021	Mahon, Rob	SaskPower Set Consumption Record During Recent Heat Wave	Discover Humboldt	https://www.discoverhumboldt.com/local/saskpower-set-consumption-record-during-recent-heat-wave	2021-07-07	2022-02-16 17:47:26	2022-04-13 18:18:54	2021-12-21		English	/Users/etetzlaff/Zotero/storage/WMUJGN7B/Mahon - 2021 - SaskPower Set Consumption Record During Recent Hea.pdf
19	Excluded	did not include content related to toxic drug use and/or over-dose related deaths	newspaperArticle	2021	Migdal, A	More than a billion seashore animals may have cooked to death in B.C. heat wave, says UBC researcher	CBC	https://www.cbc.ca/news/canada/british-columbia/intertidal-animals-ubc-research-1.6090774	2021-07-05	2022-02-16 17:47:26	2022-04-18 01:54:35	2021-12-21		English	/Users/etetzlaff/Zotero/storage/D6EVK7E8/Migdal - 2021 - More than a billion seashore animals may have cook.pdf
20	Excluded	did not include content related to toxic drug use and/or over-dose related deaths	newspaperArticle	2021	Potestio, Michael	Estimate on number of suspected heat-related deaths rises to 808	Toronto Star	https://www.thestar.com/news/canada/2021/07/21/estimate-on-number-of-suspected-heat-related-deaths-rises-to-808.html	2021-07-21	2022-02-16 17:47:26	2022-04-15 13:56:26	2021-12-21	Toronto, Ontario	English	/Users/etetzlaff/Zotero/storage/WY4K2F7P/Potestio - 2021 - Estimate on number of suspected heat-related death.pdf
21	Excluded	did not include content related to toxic drug use and/or over-dose related deaths	newspaperArticle	2021	Quon, Alexander	Heat wave over for most of Saskatchewan as 9 temperature records set Saturday	CBC	https://www.cbc.ca/news/canada/saskatchewan/sask-heat-july-4-1.6089718	2021-07-04	2022-02-16 17:47:26	2022-04-18 01:54:38	2021-12-21	Saskatchewan	English	/Users/etetzlaff/Zotero/storage/DTQUGLXA/Quon - 2021 - Heat wave over for most of Saskatchewan as 9 tempe.pdf
22	Excluded	did not include content related to toxic drug use and/or over-dose related deaths	newspaperArticle	2021	Rosove, Jay	Disgustingly hot' temperatures in Edmonton prompt hotel stays and new A/C units	CTV News Edmonton	https://edmonton.ctvnews.ca/disgustingly-hot-temperatures-in-edmonton-prompt-hotel-stays-and-new-a-c-units-1.5490853	2021-06-29	2022-02-16 17:47:26	2022-03-28 14:17:44	2021-12-21		English	/Users/etetzlaff/Zotero/storage/DHZS744C/Rosove - 2021 - Disgustingly hot' temperatures in Edmonton prompt .pdf
23	Excluded	did not include content related to toxic drug use and/or over-dose related deaths	newspaperArticle	2021	Silverthorn, Colleen	Relentless heat wave and lack of rain scorching Saskatchewan crops	CBC	https://www.cbc.ca/news/canada/saskatchewan/heat-crop-burning-climate-drought-1.6100715	2021-07-13	2022-02-16 17:47:26	2022-04-18 01:55:15	2021-12-21		English	/Users/etetzlaff/Zotero/storage/5Q9LMBHV/Silverthorn - 2021 - Relentless heat wave and lack of rain scorching Sa.pdf
24	Excluded	did not include content related to toxic drug use and/or over-dose related deaths	newspaperArticle	2021	Trumpener, Betsy	Flood warning in effect for Upper Fraser, Chilcotin rivers amid 'astounding' snowmelt	CBC News	https://www.cbc.ca/news/canada/british-columbia/flood-warning-upper-fraser-river-june-2021-1.6085885	2021-06-30	2022-02-16 17:47:26	2022-03-29 03:23:42	2021-12-21		English	/Users/etetzlaff/Zotero/storage/EHJC5RZL/Trumpener - 2021 - Flood warning in effect for Upper Fraser, Chilcoti.pdf
25	Excluded	did not include content related to toxic drug use and/or over-dose related deaths	newspaperArticle	2021	Uguen-Csenge, Eva	Heat dome moves toward Alberta after shattering temperature records in B.C.	CBC	https://ici.radio-canada.ca/rci/en/news/1805373/heat-dome-moves-toward-alberta-after-shattering-temperature-records-in-b-c-	2021-06-29	2022-02-16 17:47:26	2022-11-10 14:08:33	2021-12-21		English	/Users/etetzlaff/Zotero/storage/EX5KWV6A/Uguen-Csenge - 2021 - Heat dome moves toward Alberta after shattering te.pdf
26	Excluded	did not include content related to toxic drug use and/or over-dose related deaths	newspaperArticle	2021	Westfall, S; Coletta, A	Crushing heat wave in Pacific Northwest and Canada cooked shellfish alive by the millions	The Washington Post	https://www.washingtonpost.com/world/2021/07/08/canada-sea-creatures-boiling-to-death/	2021-07-08	2022-02-16 17:47:26	2022-05-24 20:41:35	2021-12-21		English	/Users/etetzlaff/Zotero/storage/9E7CXUGF/Westfall and Coletta - 2021 - Crushing heat wave in Pacific Northwest and Canada.pdf; /Users/etetzlaff/Zotero/storage/YSXVHNQP/Westfall and Coletta - 2021 - Crushing heat wave in Pacific Northwest and Canada.pdf
27	Excluded	did not include content related to toxic drug use and/or over-dose related deaths	newspaperArticle	2021	Little, Simon	Daily heat records tumble in B.C., with worst of 'dangerous' heat wave yet to come	Global News.ca	https://globalnews.ca/news/7983438/daily-records-tumble-b-c-heat-wave/	2021-06-26	2022-02-16 17:47:26	2022-04-18 01:58:23	2021-12-21		English	/Users/etetzlaff/Zotero/storage/2Z8SLN9G/2021 - Daily heat records tumble in B.C., with worst of '.pdf
28	Excluded	did not include content related to toxic drug use and/or over-dose related deaths	newspaperArticle	2021		Evacuation order issued for Pemberton Valley as river levels rise	CBC	https://www.cbc.ca/news/canada/british-columbia/evacuation-alert-pemberton-valley-1.6081937	2021-06-26	2022-02-16 17:47:26	2022-04-18 01:55:04	2021-12-21	British Columbia	English	/Users/etetzlaff/Zotero/storage/2GU5CSS7/2021 - Evacuation order issued for Pemberton Valley as ri.pdf
29	Excluded	did not include content related to toxic drug use and/or over-dose related deaths	newspaperArticle	2021		Extreme heat affects SD73 classes, COVID-19 vaccination clinics	Kamloops This Week	https://www.kamloopsthisweek.com/local-news/extreme-heat-affects-sd73-classes-covid-19-vaccination-clinics-4448774	2021-06-27	2022-02-16 17:47:26	2022-03-29 01:10:21	2021-12-21	Kamloops, British Columbia	English	/Users/etetzlaff/Zotero/storage/XY28FMDG/2021 - Extreme heat affects SD73 classes, COVID-19 vaccin.pdf
30	Excluded	did not include content related to toxic drug use and/or over-dose related deaths	newspaperArticle	2021		Some schools in B.C. will be closed Monday due to extreme heat. Here's where...	CBC	https://www.cbc.ca/news/canada/british-columbia/school-closures-monday-june-28-1.6082522	2021-06-27	2022-02-16 17:47:26	2022-04-18 01:55:00	2021-12-21		English	/Users/etetzlaff/Zotero/storage/BSY9VGNB/2021 - Some schools in B.C. will be closed Monday due to .pdf
31	Excluded	did not include content related to toxic drug use and/or over-dose related deaths	newspaperArticle	2021		Extreme heat creating obstacles for COVID-19 vaccination program in parts of B.C.	CBC	https://www.cbc.ca/news/canada/british-columbia/heat-wave-obstacles-covid-vaccination-1.6083923	2021-06-28	2022-02-16 17:47:26	2022-04-18 01:54:46	2021-12-21		English	/Users/etetzlaff/Zotero/storage/PWXY98VY/Extreme heat creating obstacles for COVID-19 vacci.pdf
32	Excluded	did not include content related to toxic drug use and/or over-dose related deaths	newspaperArticle	2021		Heat leads to closure of all public schools, some post-secondary in B.C.'s Lower Mainland	CTV News B.C.	https://bc.ctvnews.ca/heat-leads-to-closure-of-all-public-schools-some-post-secondary-in-b-c-s-lower-mainland-1.5488278	2021-06-28	2022-02-16 17:47:26	2022-03-30 23:21:58	2021-12-21	British Columbia	English	/Users/etetzlaff/Zotero/storage/WKSTLS9P/2021 - Heat leads to closure of all public schools, some .pdf
33	Excluded	did not include content related to toxic drug use and/or over-dose related deaths	newspaperArticle	2021		Heat shuts down senior center	Coeur d'Alene Press	https://cdapress.com/news/2021/jun/29/local-senior-center-closes-temporarily-due-extreme/	2021-06-29	2022-02-16 17:47:26	2022-03-30 23:27:58	2021-12-21		English	/Users/etetzlaff/Zotero/storage/IK2MUYC3/2021 - Heat shuts down senior center.pdf
34	Excluded	did not include content related to toxic drug use and/or over-dose related deaths	blogPost	2021		Heatwave record for Pacific North West	Official Blog of the Met Office News Team	https://blog.metoffice.gov.uk/2021/06/29/heatwave-record-for-pacific-north-west/	2021-06-29	2022-02-16 17:47:26	2022-03-31 01:08:02	2021-12-21		English	/Users/etetzlaff/Zotero/storage/JY7ZQWIV/2021 - Heatwave record for Pacific North West.pdf
35	Excluded	did not include content related to toxic drug use and/or over-dose related deaths	newspaperArticle	2021		SD62 cancels buses on last day of school due to ongoing heat	Victoria News	https://www.vicnews.com/news/sd62-cancels-buses-on-last-day-of-school-due-to-ongoing-heat/	2021-06-29	2022-02-16 17:47:26	2022-04-13 18:36:28	2021-12-21	Victoria, British Columbia	English	/Users/etetzlaff/Zotero/storage/VGM3EJY4/2021 - SD62 cancels buses on last day of school due to on.pdf
36	Excluded	did not include content related to toxic drug use and/or over-dose related deaths	newspaperArticle	2021		Alberta heat wave worries province's farmers	Global News.ca	https://www.msn.com/en-ca/sports/nhl/alberta-heat-wave-worries-provinces-farmers/vp-AALxO6x	2021-06-30	2022-02-16 17:47:26	2022-04-18 01:58:58	2021-12-21		English	/Users/etetzlaff/Zotero/storage/GAZFKL7Y/2021 - Alberta heat wave worries province's farmers.pdf
37	Excluded	did not include content related to toxic drug use and/or over-dose related deaths	newspaperArticle	2021		Car submerged, road flooded as record-breaking B.C. heat prompts massive snow melt	Global News.ca	https://globalnews.ca/news/7994540/flooding-record-breaking-heat-rapid-snow-melt-bc-video/	2021-06-30	2022-02-16 17:47:26	2022-04-18 01:58:41	2021-12-21		English	/Users/etetzlaff/Zotero/storage/DPTBYDCA/2021 - Car submerged, road flooded as record-breaking B.C.pdf
38	Excluded	did not include content related to toxic drug use and/or over-dose related deaths	newspaperArticle	2021		Heat wave cancels tonight's Riverstone concert	Coeur d'Alene Press	https://cdapress.com/news/2021/jul/01/heat-wave-cancels-tonights-riverstone-concert/	2021-07-01	2022-02-16 17:47:26	2022-03-22 19:07:26	2021-12-21		English	/Users/etetzlaff/Zotero/storage/585HM378/2021 - Heat wave cancels tonight's Riverstone concert.pdf
39	Excluded	did not include content related to toxic drug use and/or over-dose related deaths	newspaperArticle	2021		Weekend heat wave broke several records in NW Ontario	TBNewsWatch.com	https://www.tbnewswatch.com/local-news/weekend-heat-wave-broke-several-records-in-nw-ontario-3930413	2021-07-05	2022-02-16 17:47:26	2022-03-21 21:41:18	2021-12-21		English	/Users/etetzlaff/Zotero/storage/TZ8EQIRI/2021 - Weekend heat wave broke several records in NW Onta.pdf
40	Excluded	did not include content related to toxic drug use and/or over-dose related deaths	newspaperArticle	2021	Moore, Sarah	Alberta glacial melt about 3 times higher than average during heat wave, glaciologist estimates	CBC News	https://www.cbc.ca/news/canada/calgary/jeffrey-kavanaugh-glacier-melt-retreat-rockies-heat-wave-1.6091949	2021-07-06	2022-02-16 17:47:26	2022-03-26 15:52:37	2021-12-21	Calgary, Alberta	English	/Users/etetzlaff/Zotero/storage/ACNU2MMV/Alberta glacial melt about 3 times higher than ave.pdf; /Users/etetzlaff/Zotero/storage/Y4AM3IR5/Moore - 2021 - Alberta glacial melt about 3 times higher than ave.pdf
41	Excluded	did not include content related to toxic drug use and/or over-dose related deaths	newspaperArticle	2021		Heat wave so hot some sidewalks damaged in Red Deer	Red Deer Advocate	https://www.reddeeradvocate.com/news/heat-wave-so-hot-some-sidewalks-damaged/	2021-07-07	2022-02-16 17:47:26	2022-03-31 00:51:03	2021-12-21	Red Deer, Alberta	English	/Users/etetzlaff/Zotero/storage/V2GVL2WG/2021 - Heat wave so hot some sidewalks damaged in Red Dee.pdf
42	Excluded	did not include content related to toxic drug use and/or over-dose related deaths	newspaperArticle	2021		Another Manitoba municipality declares state of agricultural disaster due to drought and heat	CBC	https://www.cbc.ca/news/canada/manitoba/drought-agriculture-disaster-rm-of-armstrong-manitoba-1.6100138	2021-07-12	2022-02-16 17:47:26	2022-04-18 01:54:50	2021-12-21		English	/Users/etetzlaff/Zotero/storage/8NN933IW/2021 - Another Manitoba municipality declares state of ag.pdf; /Users/etetzlaff/Zotero/storage/CIL6UGKB/Another Manitoba municipality declares state of agricultural disaster due to drought and heat.pdf
43	Excluded	did not include content related to toxic drug use and/or over-dose related deaths	newspaperArticle	2021	Alam, Hina	Heat wave accelerates melt rate for Western Canada's glaciers	National Observer	https://globalnews.ca/news/8028088/western-canada-heat-wave-glacier-melt-climate/	2021-07-15	2022-02-16 17:47:26	2022-06-16 18:26:56	2021-12-21		English	/Users/etetzlaff/Zotero/storage/Z8HM9TXK/2021 - Heat wave accelerates melt rate for Western Canada.pdf; /Users/etetzlaff/Zotero/storage/ZWMYWMWX/Factiva-20220316-1541.pdf
44	Excluded	did not include content related to toxic drug use and/or over-dose related deaths	newspaperArticle	2021		70% of sudden deaths recorded during B.C. heat wave were due to extreme temperatures, coroner confirms	CBC	https://www.cbc.ca/news/canada/british-columbia/bc-heat-dome-sudden-deaths-570-1.6122316	2021-07-29	2022-02-16 17:47:26	2022-04-18 01:54:56	2021-12-21		English	/Users/etetzlaff/Zotero/storage/5E6ZGY83/2021 - 70% of sudden deaths recorded during B.C. heat wav.pdf
45	Excluded	did not include content related to toxic drug use and/or over-dose related deaths	newspaperArticle	2021	Gomez, Michelle	June heat wave was the deadliest weather event in Canadian history, experts say	CBC	https://www.cbc.ca/news/canada/british-columbia/ubcm-heat-dome-panel-1.6189061	2021-10-02	2022-02-16 17:47:26	2022-04-18 01:54:44	2021-12-21		English	/Users/etetzlaff/Zotero/storage/PULVRWSJ/2021 - June heat wave was the deadliest weather event in .pdf
46	Excluded	did not include content related to toxic drug use and/or over-dose related deaths	newspaperArticle	2022	Weber, Bob	Study suggests climate change made B.C. floods at least twice as likely	Abbotsford News		2022-02-15	2022-02-16 17:56:32	2022-04-14 03:23:34		Abbortsford, British Columbia	English	/Users/etetzlaff/Zotero/storage/AXIQ3IVE/Factiva-20220216-1256.pdf
47	Excluded	did not include content related to toxic drug use and/or over-dose related deaths	newspaperArticle	2022	Lamb-Yorski, Monica	First Nations use drone-seeding trial project to reforest wildfire ravaged areas west of Williams Lake	The Williams Lake Tribune		2022-02-15	2022-02-16 17:58:14	2022-03-04 15:40:29			English	/Users/etetzlaff/Zotero/storage/3TWUEZXW/Factiva-20220216-1257.pdf
48	Excluded	did not include content related to toxic drug use and/or over-dose related deaths	newspaperArticle	2022	Crawford, Tiffany	Climate change hurting Indigenous communities, federal report warns	The Vancouver Sun		2022-02-14	2022-02-16 18:00:15	2022-04-18 02:42:15		Vancouver, British Columbia	English	/Users/etetzlaff/Zotero/storage/6SMPCE24/Factiva-20220216-1259.pdf
49	Excluded	did not include content related to toxic drug use and/or over-dose related deaths	newspaperArticle	2022	Hager, Mike	Three months after the floods, B.C. mayors still waiting for funding; Nearly three months after floods ripped through southern B.C., municipalities are still trying to house hundreds of displaced people in temporary homes. But some worry that as this slow process drags on, people will opt to relocate elsewhere permanently	The Globe and Mail		2022-02-14	2022-02-16 18:15:42	2022-04-15 02:57:39			English	/Users/etetzlaff/Zotero/storage/7FVFHZBS/Factiva-20220216-1315.pdf
50	Excluded	did not include content related to toxic drug use and/or over-dose related deaths	newspaperArticle	2022	Hooper, Roxanne	AT YOUR SERVICE: Trees and more greenspace at root of climate change solutions	Langley Advance Times		2022-02-13	2022-02-16 18:18:22	2022-03-04 15:40:29			English	/Users/etetzlaff/Zotero/storage/J38SHJR6/Factiva-20220216-1318.pdf
51	Excluded	did not include content related to toxic drug use and/or over-dose related deaths	newspaperArticle	2022	Crawford, Tiffany	B.C. Climate News Feb. 7 to Feb. 13: Federal report highlights climate change risk to Indigenous people | Province expands parks and protected areas	Postmedia Breaking News		2022-02-13	2022-02-16 18:19:41	2022-03-26 18:01:39			English	/Users/etetzlaff/Zotero/storage/SQWZKYHS/Factiva-20220216-1319.pdf
52	Excluded	did not include content related to toxic drug use and/or over-dose related deaths	newspaperArticle	2022	Robbins, Rebecca	2021 Fire Year in Review Year average despite hot, dry conditions	The Columbian		2022-02-12	2022-02-16 18:20:50	2022-03-04 15:40:29			English	/Users/etetzlaff/Zotero/storage/4WT3YDVB/Factiva-20220216-1320.pdf
53	Excluded	did not include content related to toxic drug use and/or over-dose related deaths	newspaperArticle	2022	Fraser, Nicola; Tegart, Jackie	Victoria Report: Ranchers and farmers urgently need support	Ashcroft Cache Creek Journal		2022-02-10	2022-02-16 18:24:48	2022-04-15 13:28:09		Ashcroft, British Columbia	English	/Users/etetzlaff/Zotero/storage/LQ4YTTFF/Factiva-20220216-1324.pdf
54	Excluded	did not include content related to toxic drug use and/or over-dose related deaths	newspaperArticle	2022	Anderson, Brittny	Have your say on B.C.'s Watershed Security Strategy	Nelson Star (BC)		2022-02-10	2022-02-16 18:27:09	2022-04-18 02:06:39		Nelson, British Columbia	English	/Users/etetzlaff/Zotero/storage/6BBACNCC/Factiva-20220216-1326.pdf
55	Excluded	did not include content related to toxic drug use and/or over-dose related deaths	newspaperArticle	2022	Hunter, Justine	Supports for Lytton fire evacuees running out	The Globe and Mail		2022-02-10	2022-02-16 18:28:39	2022-03-04 15:40:29			English	/Users/etetzlaff/Zotero/storage/UCNIPH2G/Factiva-20220216-1328.pdf; /Users/etetzlaff/Zotero/storage/JILKHXYE/Hunter - Supports for Lytton fire evacuees running out.pdf
56	Excluded	did not include content related to toxic drug use and/or over-dose related deaths	newspaperArticle	2022	Cordasco, Lisa	Critics slam NDP for lack of vision; Throne speech highlights familiar priorities, economic plan on horizon	The Vancouver Sun		2022-02-09	2022-02-16 18:29:40	2022-04-18 02:40:51			English	/Users/etetzlaff/Zotero/storage/LPJ68CYR/Cordasco - Critics slam NDP for lack of vision.pdf; /Users/etetzlaff/Zotero/storage/9FNW4JQS/Factiva-20220216-1329.pdf
57	Excluded	did not include content related to toxic drug use and/or over-dose related deaths	newspaperArticle	2022	Atikins-Baker, Megan	Planned tree removal for new washroom facility at Saanich’s Elk Lake riles park users	Saanich News	https://www.saanichnews.com/news/planned-tree-removal-for-new-washroom-facility-at-saanichs-elk-lake-riles-park-users/	2022-02-09	2022-02-16 18:31:33	2022-04-13 00:23:40			English	/Users/etetzlaff/Zotero/storage/5R8T4LQQ/Atikins-Baker - 2022 - Planned tree removal for new washroom facility at .pdf
58	Included	included content related to toxic drug use and/or over-dose related deaths	newspaperArticle	2022	Meissner, Dirk	B.C. premier backs COVID-19 health restrictions, will not bend to horn honking	Comox Valley Record	https://www.comoxvalleyrecord.com/news/b-c-premier-backs-covid-19-health-restrictions-will-not-bend-to-horn-honking/	2022-02-09	2022-02-16 18:33:13	2022-03-26 18:28:49			English	/Users/etetzlaff/Zotero/storage/G7NMFBAE/Meissner - 2022 - B.C. premier backs COVID-19 health restrictions, w.pdf
59	Excluded	did not include content related to toxic drug use and/or over-dose related deaths	newspaperArticle	2022	Ferguson, Dan	Langley City Council delays decision on tax increase	Langley Advance Times		2022-02-08	2022-02-16 18:38:32	2022-03-04 15:40:29			English	/Users/etetzlaff/Zotero/storage/2WCVZSZG/Factiva-20220216-1338.pdf
60	Excluded	did not include content related to toxic drug use and/or over-dose related deaths	newspaperArticle	2022	Bennett, John	Time for climate leadership at CPP board	Waterloo Region Record		2022-02-08	2022-02-16 18:40:08	2022-04-15 11:57:11		Waterloo, Ontario	English	/Users/etetzlaff/Zotero/storage/5W9FU9IS/Factiva-20220216-1339.pdf
61	Excluded	did not include content related to toxic drug use and/or over-dose related deaths	newspaperArticle	2022	Arendt, John	Summerland staff to consider water fill and cooling station options	Summerland Review		2022-02-07	2022-02-16 18:41:46	2022-04-14 03:33:12		Summerland, British Columbia	English	/Users/etetzlaff/Zotero/storage/MXH2VY9U/Factiva-20220216-1341.pdf
62	Excluded	did not include content related to toxic drug use and/or over-dose related deaths	newspaperArticle	2022	Crawford, Tiffany	B.C. Climate News Jan. 31 to Feb. 6: The EU calls for a plastics clampdown | Metro Vancouver protects forest in Maple Ridge | Penguins offer clues to climate change	Postmedia Breaking News		2022-02-05	2022-02-16 18:44:02	2022-04-18 00:04:01			English	/Users/etetzlaff/Zotero/storage/FQNIN8ZR/Crawford - BC Climate News Jan 31 to Feb 6.pdf; /Users/etetzlaff/Zotero/storage/NIVUUSCM/Factiva-20220216-1343.pdf
63	Excluded	did not include content related to toxic drug use and/or over-dose related deaths	newspaperArticle	2022	Penner, Derrick	Ambulance responses hit by staff shortage: union	The Vancouver Sun		2022-02-04	2022-02-16 18:45:14	2022-04-18 02:44:39		Vancouver, British Columbia	English	/Users/etetzlaff/Zotero/storage/YD3RNQR2/Factiva-20220216-1344.pdf; /Users/etetzlaff/Zotero/storage/6K6BU8P5/Penner - Ambulance responses hit by staff shortage.pdf
64	Excluded	did not include content related to toxic drug use and/or over-dose related deaths	newspaperArticle	2022	Bulowski, N	Canadians believe in the clean energy economy, poll says	The Canadian Press		2022-02-04	2022-02-16 18:46:29	2022-03-04 15:40:29			English	/Users/etetzlaff/Zotero/storage/YVN4CDQM/Factiva-20220216-1346.pdf
65	Excluded	did not include content related to toxic drug use and/or over-dose related deaths	newspaperArticle	2022	Labbé, Stefan	B.C. doctors can now prescribe year-long pass to national parks; Program aims to get patients into nature to treat anxiety, other mental-health problems	Victoria Times Colonist		2022-02-03	2022-02-16 18:47:28	2022-06-16 19:51:17		Victoria, British Columbia	English	/Users/etetzlaff/Zotero/storage/FKKCFBGQ/Factiva-20220216-1347.pdf; /Users/etetzlaff/Zotero/storage/D5H5TUQE/FW BC doctors can now prescribe yearlong pass to n.pdf; /Users/etetzlaff/Zotero/storage/4FQB3KQ4/Labbé - B.C. doctors can now prescribe a year- long pass t.pdf
66	Excluded	did not include content related to toxic drug use and/or over-dose related deaths	newspaperArticle	2022	Cornwell, Steve	Peer carbon emissions feel big in 2020: report	Mississauga News		2022-02-03	2022-02-16 18:49:42	2022-03-20 16:06:22			English	/Users/etetzlaff/Zotero/storage/QHWLL9Q6/Factiva-20220216-1349.pdf
67	Excluded	did not include content related to toxic drug use and/or over-dose related deaths	newspaperArticle	2022	Moreton, Bailey	Vancouver Island cancer patient fears collateral damage of walk-in clinic closures	Nanaimo News Bulletin		2022-02-02	2022-02-16 18:53:15	2022-04-15 13:20:14		Nanaimo, British Columbia	English	/Users/etetzlaff/Zotero/storage/DNAVQ3LV/Factiva-20220216-1353.pdf
68	Excluded	did not include content related to toxic drug use and/or over-dose related deaths	newspaperArticle	2022	Smith, Sue	Shipbreaking business brings added stress to Baynes Sound ecosystem	Comox Valley Record		2022-02-02	2022-02-16 18:54:02	2022-04-13 18:58:56		Comox Valley, British Columbia	English	/Users/etetzlaff/Zotero/storage/56IQEJ3I/Factiva-20220216-1353-2.pdf
69	Excluded	did not include content related to toxic drug use and/or over-dose related deaths	newspaperArticle	2022	Woolley, Pieta	Food sustainability strategies for the West Coast's weird weather	The Canadian Press		2022-02-02	2022-02-16 18:55:22	2022-04-18 02:52:38			English	/Users/etetzlaff/Zotero/storage/MVWIS289/Factiva-20220216-1355.pdf
70	Excluded	did not include content related to toxic drug use and/or over-dose related deaths	newspaperArticle	2022	Metcalfe, Bill	Nelson artist donates four paintings to Kootenay Lake Hospital to express thanks	Nelson Star (BC)		2022-02-02	2022-02-16 18:56:55	2022-04-18 02:06:48		Nelson, British Columbia	English	/Users/etetzlaff/Zotero/storage/9S69XBUP/Factiva-20220216-1356.pdf
71	Excluded	did not include content related to toxic drug use and/or over-dose related deaths	newspaperArticle	2022	Real Estate Foundation of BC	World Wetlands Day: How Are We Looking After B.C. Watersheds?	Canada NewsWire		2022-02-02	2022-02-16 18:57:53	2022-03-04 15:40:29			English	/Users/etetzlaff/Zotero/storage/5MMYFKGZ/Factiva-20220216-1357.pdf
72	Excluded	did not include content related to toxic drug use and/or over-dose related deaths	newspaperArticle	2022	Weber, Bob	Vancouver, Kelowna among cities across country losing green space: report	The Globe and Mail		2022-02-02	2022-02-16 18:59:04	2022-03-04 15:40:29			English	/Users/etetzlaff/Zotero/storage/SBBQVRRL/Factiva-20220216-1358.pdf
73	Excluded	did not include content related to toxic drug use and/or over-dose related deaths	newspaperArticle	2022	Johnson, Lisa	Alberta farmers tout new digital technologies; Systems save time, money: panellists	Edmonton Journal		2022-02-01	2022-02-16 19:56:48	2022-03-26 15:52:07		Edmonton, Alberta	English	/Users/etetzlaff/Zotero/storage/ZI2KZQ2P/Factiva-20220216-1456.pdf
74	Excluded	did not include content related to toxic drug use and/or over-dose related deaths	newspaperArticle	2022		Groundhog day: Climate change’s age-old scapegoat	U-Wire		2022-02-01	2022-02-16 19:58:20	2022-03-04 15:40:29		Montreal, Quebec	English	/Users/etetzlaff/Zotero/storage/GE2I4RSB/Factiva-20220216-1458.pdf
75	Excluded	did not include content related to toxic drug use and/or over-dose related deaths	newspaperArticle	2022	Keiran, Monique	Rising temperatures take toll on coastal waters	Victoria Times Colonist		2022-01-30	2022-02-16 20:06:08	2022-04-18 02:19:37		Victoria, British Columbia	English	/Users/etetzlaff/Zotero/storage/YX3W8HCI/Factiva-20220216-1505.pdf
76	Excluded	did not include content related to toxic drug use and/or over-dose related deaths	newspaperArticle	2022	Dyck, Darryl	After the heat dome: Can nature help us?	Victoria Times Colonist		2022-01-30	2022-02-16 20:07:24	2022-03-26 15:14:09		Victoria, British Columbia	English	/Users/etetzlaff/Zotero/storage/AZYJZKPD/Factiva-20220216-1507.pdf
77	Excluded	did not include content related to toxic drug use and/or over-dose related deaths	newspaperArticle	2022		Islander	Victoria Times Colonist		2022-01-30	2022-02-16 20:08:08	2022-03-31 12:31:51		Victoria, British Columbia	English	/Users/etetzlaff/Zotero/storage/PWZQCM5N/Factiva-20220216-1507-2.pdf
78	Excluded	did not include content related to toxic drug use and/or over-dose related deaths	newspaperArticle	2022	Crawford, Tiffany	B.C. Climate News Jan. 24 to Jan. 30, 2022: Burnaby latest city to endorse treaty to transition away from fossil fuels | Province developing plan to protect ecosystems	Postmedia Breaking News		2022-01-29	2022-02-16 20:09:02	2022-03-26 18:02:30			English	/Users/etetzlaff/Zotero/storage/EEFXZUSV/Factiva-20220216-1508.pdf
79	Excluded	did not include content related to toxic drug use and/or over-dose related deaths	newspaperArticle	2022	Chesnut, Helen	Time to map out food plots, prepare for early plantings of hardier veggies	Victoria Times Colonist		2022-01-29	2022-02-16 20:10:56	2022-04-15 11:58:46		Victoria, British Columbia	English	/Users/etetzlaff/Zotero/storage/ETNBXAPJ/Factiva-20220216-1510.pdf
80	Excluded	did not include content related to toxic drug use and/or over-dose related deaths	newspaperArticle	2022	Moreton, Bailey	Langford cancer patient fears consequences of closure of walk-in clinics	Goldstream News Gazette		2022-01-28	2022-02-16 20:12:34	2022-03-04 15:40:29			English	/Users/etetzlaff/Zotero/storage/KJZZYLBF/Factiva-20220216-1512.pdf
81	Excluded	did not include content related to toxic drug use and/or over-dose related deaths	newspaperArticle	2022	Johal, Hardip	Oliver M. Brandes and Rosie Simms: Securing and protecting our water, its natural habitat both a practical and policy priority	Postmedia Breaking News		2022-01-28	2022-02-16 20:15:59	2022-04-18 00:06:43			English	/Users/etetzlaff/Zotero/storage/8G37X2FC/Factiva-20220216-1515.pdf; /Users/etetzlaff/Zotero/storage/33Q6UHUU/Johal - Oliver M Brandes and Rosie Simms.pdf
82	Excluded	did not include content related to toxic drug use and/or over-dose related deaths	newspaperArticle	2022	Green, Kiernan	Indoor smoking ban, pristine drinking water among Island top doc's achievements	Nanaimo News Bulletin		2022-01-27	2022-02-16 20:17:28	2022-04-18 00:07:13		Nanaimo, British Columbia	English	/Users/etetzlaff/Zotero/storage/DLK9QJME/Factiva-20220216-1517.pdf; /Users/etetzlaff/Zotero/storage/RNDG834P/Green - Indoor smoking ban pristine drinking water in Grea.pdf
83	Excluded	did not include content related to toxic drug use and/or over-dose related deaths	newspaperArticle	2022	Harrison, Kathryn	The climate crisis demands courage not optimism	The Canadian Press		2022-01-26	2022-02-16 20:19:35	2022-03-04 15:40:29			English	/Users/etetzlaff/Zotero/storage/SMMGCW2K/Factiva-20220216-1519.pdf
84	Excluded	did not include content related to toxic drug use and/or over-dose related deaths	newspaperArticle	2022	Schisler, Cole	Study finds B.C. heat dome caused an uptick in climate anxiety	Abbotsford News		2022-01-26	2022-02-16 20:20:27	2022-04-14 03:22:30		Abbortsford, British Columbia	English	/Users/etetzlaff/Zotero/storage/UJCGHX3X/Factiva-20220216-1520.pdf
85	Excluded	did not include content related to toxic drug use and/or over-dose related deaths	newspaperArticle	2022		Extreme weather is making more of us suffer from anxiety, says new study	Euronews Living		2022-01-25	2022-02-16 20:21:22	2022-03-04 15:40:29			English	/Users/etetzlaff/Zotero/storage/6DR9FWLI/Factiva-20220216-1521.pdf
86	Excluded	did not include content related to toxic drug use and/or over-dose related deaths	newspaperArticle	2022	Charlebois, Brienna	Paramedics, dispatchers call for more resources as mental health issues spike	Abbotsford News	https://toronto.citynews.ca/2022/01/25/paramedics-canada-mental-health-issues/	2022-01-25	2022-02-16 20:22:05	2023-08-29 17:14:00	2022-02-15		English	/Users/etetzlaff/Zotero/storage/RMMGSPBE/Factiva-20220216-1521-2.pdf
87	Included	included content related to toxic drug use and/or over-dose related deaths	audioRecording	2022	The Canadian Press	Third NewsWatch			2022-01-25	2022-02-16 20:23:05	2022-03-04 15:40:29			English	/Users/etetzlaff/Zotero/storage/VBL8RDL2/Factiva-20220216-1522.pdf
88	Excluded	did not include content related to toxic drug use and/or over-dose related deaths	audioRecording	2022	The Canadian Press	National Audio 4:45 AM ET			2022-01-25	2022-02-16 20:24:52	2022-03-04 15:40:29			English	/Users/etetzlaff/Zotero/storage/SWEVE5BD/Factiva-20220216-1524.pdf
89	Excluded	did not include content related to toxic drug use and/or over-dose related deaths	newspaperArticle	2022	Owen, Brenna	'We have to get going now'; B.C. extreme weather underscores need for climate-resilient agriculture	Stratford Beacon Herald		2022-01-25	2022-02-16 20:25:33	2022-03-04 15:40:29			English	/Users/etetzlaff/Zotero/storage/UTFSVX9I/Factiva-20220216-1525.pdf
90	Excluded	did not include content related to toxic drug use and/or over-dose related deaths	newspaperArticle	2022		B-C Update	The Canadian Press		2022-01-24	2022-02-16 20:27:19	2022-04-18 02:53:04			English	/Users/etetzlaff/Zotero/storage/KIFA7H8F/Factiva-20220216-1527.pdf
91	Excluded	did not include content related to toxic drug use and/or over-dose related deaths	newspaperArticle	2022		BC Hydro - Extreme weather shatters electricity demand records in 2021	ENP Newswire		2022-01-24	2022-02-16 20:28:15	2022-03-04 15:40:29			English	/Users/etetzlaff/Zotero/storage/K5FIITSG/Factiva-20220216-1528.pdf
92	Excluded	did not include content related to toxic drug use and/or over-dose related deaths	newspaperArticle	2022	Hooper, Roxanne	AT YOUR SERVICE: Inflation inevitably hits City taxpayers in the pocketbook	Langley Advance Times		2022-01-23	2022-02-16 20:31:08	2022-03-04 15:40:29			English	/Users/etetzlaff/Zotero/storage/PART4UBP/Factiva-20220216-1530.pdf
93	Excluded	did not include content related to toxic drug use and/or over-dose related deaths	newspaperArticle	2022	Owen, Brenna	B.C. disasters prove need for resilient agriculture	The Toronto Star		2022-01-23	2022-02-16 20:31:53	2022-03-26 18:05:18		Toronto, Ontario	English	/Users/etetzlaff/Zotero/storage/59N7U6EQ/Factiva-20220216-1531.pdf
94	Excluded	did not include content related to toxic drug use and/or over-dose related deaths	newspaperArticle	2022		B.C. hydro says heat, rain and cold in 2021 underscore changing demand for power	The Globe and Mail		2022-01-22	2022-02-16 20:33:31	2022-04-18 01:46:20		British Columbia	English	/Users/etetzlaff/Zotero/storage/HLKM4VBW/Factiva-20220216-1533.pdf
95	Excluded	did not include content related to toxic drug use and/or over-dose related deaths	newspaperArticle	2022	Hansen, Anne	Protesting is a right and responsibility	Victoria Times Colonist		2022-01-22	2022-02-16 20:34:20	2022-04-13 01:10:36		Victoria, British Columbia	English	/Users/etetzlaff/Zotero/storage/PE2Z2BD6/Factiva-20220216-1534.pdf
96	Excluded	did not include content related to toxic drug use and/or over-dose related deaths	newspaperArticle	2022	Daniels, Lori; Gray, Robert	Opinion: B.C.'s wildfire strategy is leaving whole communities behind		https://www.piquenewsmagazine.com/opinion/opinion-bcs-wildfire-strategy-is-leaving-whole-communities-behind-5024067	2022-02-04	2022-02-16 20:38:49	2022-04-14 00:19:22			English	/Users/etetzlaff/Zotero/storage/JACRMSG9/Daniels and Gray - Opinion B.C.'s wildfire strategy is leaving whole.pdf; /Users/etetzlaff/Zotero/storage/XNNV4G6L/Opinion B.C.'s wildfire strategy is leaving whole.pdf
97	Excluded	did not include content related to toxic drug use and/or over-dose related deaths	blogPost	2022	Cotsirilos, Teresa	Epic floods in Pacific Northwest revive long- running dispute over how to manage a river		https://thefern.org/2022/01/epic-floods-in-pacific-northwest-revive-long-running-dispute-over-how-to-manage-a-river/	2022-01-31	2022-02-16 20:41:15	2022-03-29 00:35:26			English	/Users/etetzlaff/Zotero/storage/HQ5X35A6/Cotsirilos - Epic floods in Pacific Northwest revive long- runn.pdf
98	Excluded	did not include content related to toxic drug use and/or over-dose related deaths	blogPost	2022	Suzuki, David	Opinion: What is a climate stress test? A sustainable finance expert explains	Pique	https://www.piquenewsmagazine.com/opinion/the-climate-crisis-demands-courage-not-optimism-4993647	2022-01-25	2022-02-16 20:42:14	2022-04-12 03:55:24			English	/Users/etetzlaff/Zotero/storage/DAYUFVLG/Suzuki - Opinion What is a climate stress test A sustaina.pdf
99	Excluded	did not include content related to toxic drug use and/or over-dose related deaths	blogPost	2021	Knox, Jack	Jack Knox: 21 non-COVID stories from 202			2021-12-30	2022-02-16 20:46:31	2022-04-01 00:15:20			English	/Users/etetzlaff/Zotero/storage/94UQFNXW/Knox - Jack Knox 21 non-COVID stories from 202.pdf
100	Included	included content related to toxic drug use and/or over-dose related deaths	newspaperArticle	2021	Zaidi, Deena	Excess mortality rate spikes in B.C. and Alberta, for reasons beyond COVID-19	CTV News	https://www.ctvnews.ca/health/coronavirus/excess-mortality-rate-spikes-in-b-c-and-alberta-for-reasons-beyond-covid-19-1.5697451	2021-12-07	2022-02-16 20:51:15	2022-03-29 00:58:18			English	/Users/etetzlaff/Zotero/storage/FKRIV29F/Zaidi - Excess mortality rate spikes in B.C. and Alberta, .pdf
101	Excluded	did not include content related to toxic drug use and/or over-dose related deaths	blogPost	2021	Proudfoot, Shannon	Canadian politicians won't be able to ignore climate change in 2022		https://www.macleans.ca/society/environment/canadian-politicians-wont-be-able-to-ignore-climate-change-in-2022/	2021-11-29	2022-02-16 20:53:57	2022-03-27 00:47:54			English	/Users/etetzlaff/Zotero/storage/K7ZH5CZU/canadian-politicians-wont-be-able-to-ignore-climate-change-in-2022.pdf; /Users/etetzlaff/Zotero/storage/56HSYZNT/Proudfoot - Canadian politicians wont be able to ignore climat.pdf
102	Excluded	did not include content related to toxic drug use and/or over-dose related deaths	blogPost	2021		Cheap trips to the lakes		http://econospeak.blogspot.com.proxy.bib.uottawa.ca/2021/11/cheap-trips-to-lakes.html	2021-11-17	2022-02-16 20:58:28	2022-03-27 01:34:24			English	/Users/etetzlaff/Zotero/storage/SAZ8SRTM/EconoSpeak Cheap trips to the lakes.pdf
103	Excluded	did not include content related to toxic drug use and/or over-dose related deaths	newspaperArticle	2021	Bains, Camille	B.C. readies response ahead of heat wave: Province braces for summer's second spell of extreme temperatures	Toronto Star	https://www.proquest.com/docview/2556764385?accountid=27430	2021-07-31	2022-02-21 17:10:15	2022-06-23 17:40:26		Toronto, Ontario	English	/Users/etetzlaff/Zotero/storage/NXGDMVDH/2021 - B.C. readies response ahead of heat wave Province.pdf; /Users/etetzlaff/Zotero/storage/W9YBNQXQ/2021 - B.C. readies response ahead of second heat wave ex.pdf; /Users/etetzlaff/Zotero/storage/4LNGIT36/Factiva-20220316-1612.pdf
104	Excluded	did not include content related to toxic drug use and/or over-dose related deaths	newspaperArticle	2021	Lomborg, Bjorn	Climate change and deaths from extreme heat and cold	National Post	https://www.proquest.com/docview/2553465319?accountid=27430	2021-07-20	2022-02-21 17:10:15	2022-04-14 00:13:26		Toronto, Ontario	English	/Users/etetzlaff/Zotero/storage/K8WZ2GGI/2021 - Bjorn Lomborg Climate change and deaths from extr.pdf; /Users/etetzlaff/Zotero/storage/6M2W3BKQ/Factiva-20220316-1543.pdf
105	Excluded	did not include content related to toxic drug use and/or over-dose related deaths	newspaperArticle	2021		Letters to the editor: 'You don't want to lose them by being yourself', June 23 B.C. looks for answers in wake of deadly heat emergency, July 11 Need a new street name? I could go on all day, July 7 Ontario to enter step three of reopening next Friday with a return to normal possible in August, July 9	Toronto Star	https://www.proquest.com/docview/2550584613?accountid=27430	2021-07-13	2022-02-21 17:10:15	2022-04-18 00:50:09		Toronto, Ontario	English	/Users/etetzlaff/Zotero/storage/C2FCM4C3/2021 - Letters to the editor 'You don't want to lose the.pdf; /Users/etetzlaff/Zotero/storage/XNJ5MA4P/Factiva-20220316-1520 copy.pdf
106	Excluded	did not include content related to toxic drug use and/or over-dose related deaths	newspaperArticle	2021		Hundreds who died from heat exposure in B.C. were mostly seniors found alone in unventilated suites, says coroner	The Vancouver Sun	https://www.proquest.com/docview/2547611492?accountid=27430	2021-07-01	2022-02-21 17:10:15	2022-04-18 02:47:11		Vancouver, British Columbia	English	/Users/etetzlaff/Zotero/storage/LVJ2F98A/2021 - Hundreds who died from heat exposure in B.C. were .pdf; /Users/etetzlaff/Zotero/storage/HU7XI7MA/Hundreds who died from heat exposure in BC were mo.pdf
107	Included	included content related to toxic drug use and/or over-dose related deaths	newspaperArticle	2021		B.C.'s extreme heat wave emergencies linked to health of ecosystem	The Vancouver Sun	https://www.proquest.com/docview/2547150052?accountid=27430	2021-07-01	2022-02-21 17:10:15	2022-04-18 02:47:13		Vancouver, British Columbia	English	/Users/etetzlaff/Zotero/storage/C84DQAUL/2021 - B.C.'s extreme heat wave emergencies linked to hea.pdf
108	Excluded	did not include content related to toxic drug use and/or over-dose related deaths	newspaperArticle	2021		COVID-19: Check clinic locations before you go due to heat wave, health officials say		https://www.proquest.com/docview/2545301799?accountid=27430	2021-06-26	2022-02-21 17:10:15	2022-05-02 13:20:05			English	/Users/etetzlaff/Zotero/storage/577PPALH/2021 - COVID-19 Check clinic locations before you go due.pdf; /Users/etetzlaff/Zotero/storage/ZYUW5ZK6/2021 - COVID-19 Check clinic locations before you go due.pdf
109	Excluded	did not include content related to toxic drug use and/or over-dose related deaths	newspaperArticle	2021	Redekop, A	Environment Canada issues heat warnings, says record-high temperatures loom for B.C	Vancouver Sun	https://vancouversun.com/news/local-news/environment-canada-issues-heat-warnings-says-record-high-temperatures-loom-for-b-c	2021-06-24	2022-02-21 17:10:15	2023-08-29 17:04:19	2022-02-15		English	/Users/etetzlaff/Zotero/storage/VK6C9QWU/2021 - Environment Canada issues heat warnings, says reco.pdf; /Users/etetzlaff/Zotero/storage/YHG9ZTRA/Environment Canada issues heat warnings says recor.pdf
110	Excluded	did not include content related to toxic drug use and/or over-dose related deaths	newspaperArticle	2021		Letters to the editor: Increased home-heating costs were preventable, Oct. 9 Council shows contempt for all renters in Toronto, Oct. 9 Optometrists' tunnel vision victimizes patients, Oct. 9 Optometrists' tunnel vision victimizes patients, Oct. 9 In a county with one of Alberta's lowest vaccination rates, faith and freedom divide a Mennonite community, Oct. 8	Toronto Star	https://www.proquest.com/docview/2581193234?accountid=27430	2021-10-13	2022-02-21 17:10:15	2022-04-01 01:47:40		Toronto, Ontario	English	/Users/etetzlaff/Zotero/storage/H9RA59NU/2021 - Letters to the editor Increased home-heating cost.pdf
111	Excluded	did not include content related to toxic drug use and/or over-dose related deaths	newspaperArticle	2021		Heat waves are getting more deadly. Canada needs to be ready: High summer heat in B.C. broke temperature records and resulted in the death of hundreds. Climate heating will make heat waves worse in the coming decades and Canadian governments need to prepare	The Globe and Mail	https://www.proquest.com/docview/2578324774?accountid=27430	2021-10-02	2022-02-21 17:10:15	2022-04-18 03:05:39		Toronto, Ontario	English	/Users/etetzlaff/Zotero/storage/2PD93AGR/2021 - Heat waves are getting more deadly. Canada needs t.pdf
112	Excluded	did not include content related to toxic drug use and/or over-dose related deaths	newspaperArticle	2021		Metro's low-income households feel heat waves more than their wealthier neighbours	The Vancouver Sun	https://www.proquest.com/docview/2560968292?accountid=27430	2021-08-13	2022-02-21 17:10:15	2022-04-18 02:37:23			English	/Users/etetzlaff/Zotero/storage/FJ9TUBDG/2021 - Metro's low-income households feel heat waves more.pdf
113	Excluded	did not include content related to toxic drug use and/or over-dose related deaths	newspaperArticle	2021	Chan, Cheryl	Another heat wave: Multiple heat warnings issued for B.C. south coast	The Vancouver Sun	https://www.proquest.com/docview/2560102797?accountid=27430	2021-08-10	2022-02-21 17:10:15	2022-04-18 02:39:49		Vancouver, British Columbia	English	/Users/etetzlaff/Zotero/storage/78GUVCEB/2021 - Another heat wave Multiple heat warnings issued f.pdf; /Users/etetzlaff/Zotero/storage/E6JYTMJK/2021 - Another heat wave on the way for southern B.C.pdf
114	Excluded	did not include content related to toxic drug use and/or over-dose related deaths	newspaperArticle	2021		Heat wave: Heat warnings issued for B.C. south coast	The Vancouver Sun	https://www.proquest.com/docview/2560074112?accountid=27430	2021-08-10	2022-02-21 17:10:15	2022-04-18 02:38:34		Vancouver, British Columbia	English	/Users/etetzlaff/Zotero/storage/W24BJYHU/2021 - Heat wave Heat warnings issued for B.C. south coa.pdf
115	Excluded	did not include content related to toxic drug use and/or over-dose related deaths	newspaperArticle	2021		B.C. wildfires update for Aug. 10: 273 wildfires burning, 6,592 properties on evacuation order | More heat, fires forecast for August	The Vancouver Sun	https://www.proquest.com/docview/2560041851?accountid=27430	2021-08-10	2022-02-21 17:10:15	2022-04-18 02:38:26		Vancouver, British Columbia	English	/Users/etetzlaff/Zotero/storage/FNFB7ZF5/2021 - B.C. wildfires update for Aug. 10 260 wildfires b.pdf; /Users/etetzlaff/Zotero/storage/H5HLT4C2/2021 - B.C. wildfires update for Aug. 10 273 wildfires b.pdf; /Users/etetzlaff/Zotero/storage/45UTSGL9/2021 - B.C. wildfires update for Aug. 10 Financial aid o.pdf; /Users/etetzlaff/Zotero/storage/HLRQDS9P/2021 - B.C. wildfires update for Aug. 10 Impendin…
116	Excluded	did not include content related to toxic drug use and/or over-dose related deaths	newspaperArticle	2021		'Expect more of the same, but worse': UN report predicts heat extremes in most regions with 'high confidence'	Toronto Star	https://www.proquest.com/docview/2559610154?accountid=27430	2021-08-10	2022-02-21 17:10:15	2022-03-29 01:03:31		Toronto, Ontario	English	/Users/etetzlaff/Zotero/storage/NUEE7XDQ/2021 - 'Expect more of the same, but worse' UN report pr.pdf
117	Excluded	did not include content related to toxic drug use and/or over-dose related deaths	newspaperArticle	2021		Province, prairies to see return of unseasonable heat	The Globe and Mail	https://www.proquest.com/docview/2555514423?accountid=27430	2021-07-28	2022-02-21 17:10:15	2022-04-18 00:43:05		Toronto, Ontario	English	/Users/etetzlaff/Zotero/storage/XRQJ9FCV/2021 - PROVINCE, PRAIRIES TO SEE RETURN OF UNSEASONABLE H.pdf
118	Excluded	did not include content related to toxic drug use and/or over-dose related deaths	newspaperArticle	2021	Babych, Stephanie	Calgary could see another heat wave this week as temperatures rise	Calgary Herald.com	https://www.proquest.com/docview/2555725140?accountid=27430	2021-07-27	2022-02-21 17:10:15	2022-04-18 01:53:19		Calgary, Alberta	English	/Users/etetzlaff/Zotero/storage/TY7L8SYK/2021 - Calgary could see another heat wave this week as t.pdf; /Users/etetzlaff/Zotero/storage/WCIAM3XX/Babych - Calgary could see another heat wave.pdf
119	Excluded	did not include content related to toxic drug use and/or over-dose related deaths	newspaperArticle	2021	Januta, Andrea	Record-smashing heat extremes may become much more likely with climate change -study	National Post	https://www.proquest.com/docview/2555396329?accountid=27430	2021-07-26	2022-02-21 17:10:15	2022-04-13 02:51:42		Toronto, Ontario	English	/Users/etetzlaff/Zotero/storage/DAL4W352/2021 - Record-smashing heat extremes may become much more.pdf
120	Excluded	did not include content related to toxic drug use and/or over-dose related deaths	newspaperArticle	2021		New system of heat wave warnings developed for Quebec	Montreal Gazette	https://www.proquest.com/docview/2553890224?accountid=27430	2021-07-21	2022-02-21 17:10:15	2022-04-12 02:51:52		Montreal, Quebec	English	/Users/etetzlaff/Zotero/storage/3XISRY5M/2021 - New system of heat wave warnings developed for Que.pdf
121	Excluded	did not include content related to toxic drug use and/or over-dose related deaths	newspaperArticle	2021	Edmiston, Jake	Extreme heat and drought in Western Canada wreak havoc on food system	National Post	http://ct4xw3qj9z.search.serialssolutions.com/?genre=article&issn=&title=Extreme+heat+and+drought+in+Western+Canada+wreak+havoc+on+food+system&volume=&issue=&date=2021&atitle=Extreme+heat+and+drought+in+Western+Canada+wreak+havoc+on+food+system&spage=&sid=ProQ%253Acanadiannewsmajor&author=	2021-07-16	2022-02-21 17:10:15	2022-03-29 01:14:33		Toronto, Ontario	English	/Users/etetzlaff/Zotero/storage/TMJXNAME/2021 - Extreme heat and drought in Western Canada wreak h.pdf
122	Excluded	did not include content related to toxic drug use and/or over-dose related deaths	newspaperArticle	2021	Dennis, Brady; Morris, Loveday	'European Green Deal' unveiled with reference to heat-related deaths in Canada	National Post	https://www.proquest.com/docview/2552059968?accountid=27430	2021-07-15	2022-02-21 17:10:15	2022-03-29 00:39:28		Toronto, Ontario	English	/Users/etetzlaff/Zotero/storage/N86KLK6P/2021 - 'European Green Deal' unveiled with reference to h.pdf
123	Excluded	did not include content related to toxic drug use and/or over-dose related deaths	newspaperArticle	2021	Palmar, Vaughn	B.C. Coroners Service has asked doctors not to issue death certificates in heat-related cases	The Vancouver Sun	https://www.proquest.com/docview/2550833710?accountid=27430	2021-07-13	2022-02-21 17:10:15	2022-04-18 02:45:43		Vancouver, British Columbia	English	/Users/etetzlaff/Zotero/storage/UPBF6VFJ/2021 - Vaughn Palmer B.C. Coroners Service has asked doc.pdf
124	Excluded	did not include content related to toxic drug use and/or over-dose related deaths	newspaperArticle	2021		Edmonton weather: Hot dog! I'm happy the heat wave is over	Edmonton Journal	https://www.proquest.com/docview/2548657418?accountid=27430	2021-07-05	2022-02-21 17:10:15	2022-03-28 19:44:46		Edmonton, Alberta	English	/Users/etetzlaff/Zotero/storage/UWPZDZFH/2021 - Edmonton weather Hot dog! I'm happy the heat wave.pdf
125	Excluded	did not include content related to toxic drug use and/or over-dose related deaths	newspaperArticle	2021	Short, Dylan	Alberta wildfire crews ready to fight fires after week of hot, dry weather	Calgary Herald.com	https://www.proquest.com/docview/2548283748?accountid=27430	2021-07-04	2022-02-21 17:10:15	2022-04-18 01:52:13		Calgary, Alberta	English	/Users/etetzlaff/Zotero/storage/R9VWFUQM/2021 - Alberta wildfire crews ready to fight fires after .pdf
126	Excluded	did not include content related to toxic drug use and/or over-dose related deaths	newspaperArticle	2021	Griffiths, Nathan	Extreme heat shatters B.C. temperature records in June	The Vancouver Sun	https://www.proquest.com/docview/2548283104?accountid=27430	2021-07-04	2022-02-21 17:10:15	2022-07-07 17:12:48		Vancouver, British Columbia	English	/Users/etetzlaff/Zotero/storage/5VSM35U3/2021 - Extreme heat shatters B.C. temperature records in .pdf; /Users/etetzlaff/Zotero/storage/DUX2AKNJ/2021 - Extreme heat shatters temperature records in June.pdf; /Users/etetzlaff/Zotero/storage/U7983M8M/Griffiths - 2021 - Extreme heat's 'cascading hazards'; Wildfires, sud.pdf
127	Excluded	did not include content related to toxic drug use and/or over-dose related deaths	newspaperArticle	2021	Junker, Anna	Extreme heat leads to extreme demand for EMS in Edmonton, Calgary	Edmonton Journal	https://www.proquest.com/docview/2548268851?accountid=27430	2021-07-03	2022-02-21 17:10:15	2022-03-29 01:31:52		Edmonton, Alberta	English	/Users/etetzlaff/Zotero/storage/VNGJ4GAF/2021 - Extreme heat leads to extreme demand for EMS in Ed.pdf; /Users/etetzlaff/Zotero/storage/W8FVKUWZ/Junker - Extreme heat leads to extreme demand for EMS in ci.pdf
128	Excluded	did not include content related to toxic drug use and/or over-dose related deaths	newspaperArticle	2021		B.C. coroner says 719 deaths in a week during heat wave, but number could jump	National Post	https://www.proquest.com/docview/2548007773?accountid=27430	2021-07-02	2022-02-21 17:10:15	2022-06-16 20:02:57		Toronto, Ontario	English	/Users/etetzlaff/Zotero/storage/IMX563HK/2021 - B.C. coroner says 719 deaths in a week during heat.pdf; /Users/etetzlaff/Zotero/storage/875GP54V/Factiva-20220316-1436.pdf; /Users/etetzlaff/Zotero/storage/WIJZU4J8/Factiva-20220316-1439 copy.pdf
129	Excluded	did not include content related to toxic drug use and/or over-dose related deaths	newspaperArticle	2021		Dog in crate strapped on back of RV during deadly B.C. heat wave rescued by SPCA	The Vancouver Sun	https://www.proquest.com/docview/2547999253?accountid=27430	2021-07-02	2022-02-21 17:10:15	2022-04-18 02:47:52		Vancouver, British Columbia	English	/Users/etetzlaff/Zotero/storage/CXBJ6FNV/2021 - Dog in crate strapped on back of RV during deadly .pdf; /Users/etetzlaff/Zotero/storage/537JLM7R/2021 - Dog in crate strapped on back of RV during deadly .pdf
130	Excluded	did not include content related to toxic drug use and/or over-dose related deaths	newspaperArticle	2021		B.C. heat wave update for June 30: Chief coroner reports hundreds died from heat over past five days | Minister for Public Safety defends government's handling of deadly heatwave | Vancouver police attended 53 sudden-death calls Tuesday	The Vancouver Sun	https://www.proquest.com/docview/2547119715?accountid=27430	2021-06-30	2022-02-21 17:10:15	2022-04-18 02:48:01		Vancouver, British Columbia	English	/Users/etetzlaff/Zotero/storage/J3NHMX9V/2021 - B.C. heat wave update for June 30 Chief coroner r.pdf; /Users/etetzlaff/Zotero/storage/Z5VTPBQZ/2021 - B.C. heat wave update for June 30 Flood warnings .pdf; /Users/etetzlaff/Zotero/storage/XHYDGHCH/2021 - B.C. heat wave update for June 30 Heat wave conti.pdf; /Users/etetzlaff/Zotero/storage/ZS6PY29H/2021 - B.C. heat wave update for June 30 Minister…
131	Excluded	did not include content related to toxic drug use and/or over-dose related deaths	newspaperArticle	2021		Saskatoon crews fight early morning fire in extreme hot weather	Star - Phoenix	https://www.proquest.com/docview/2547078888?accountid=27430	2021-06-30	2022-02-21 17:10:15	2022-04-13 18:17:58		Saskatoon, Saskatchewan	English	/Users/etetzlaff/Zotero/storage/JWSW6YTV/2021 - Saskatoon crews fight early morning fire in extrem.pdf
132	Excluded	did not include content related to toxic drug use and/or over-dose related deaths	newspaperArticle	2021		B.C. heat wave update for June 29: Sprinklers will be running at Vancouver parks | Heat records broken across province | B.C. enters third day of blistering heat	The Vancouver Sun	https://www.proquest.com/docview/2546644467?accountid=27430	2021-06-29	2022-02-21 17:10:15	2022-04-18 02:46:51		Vancouver, British Columbia	English	/Users/etetzlaff/Zotero/storage/8XZBKC4U/2021 - B.C. heat wave update for June 29 Burnaby RCMP li.pdf; /Users/etetzlaff/Zotero/storage/5KRWABQJ/2021 - B.C. heat wave update for June 29 Electricity dem.pdf; /Users/etetzlaff/Zotero/storage/M7VGS3SX/2021 - B.C. heat wave update for June 29 Electricity dem.pdf; /Users/etetzlaff/Zotero/storage/A85E7AD5/2021 - B.C. heat wave update for June 29 Massive …
133	Excluded	did not include content related to toxic drug use and/or over-dose related deaths	newspaperArticle	2021		Vancouver Weather: Hot and hazy as heat wave continues	The Vancouver Sun	https://www.proquest.com/docview/2546582889?accountid=27430	2021-06-29	2022-02-21 17:10:15	2022-04-18 02:37:12		Vancouver, British Columbia	English	/Users/etetzlaff/Zotero/storage/IEFKSW6N/2021 - Vancouver Weather Hot and hazy as heat wave conti.pdf
134	Excluded	did not include content related to toxic drug use and/or over-dose related deaths	newspaperArticle	2021		Heat wave has unusual characteristic, high nighttime temperatures, expert says	National Post	https://www.proquest.com/docview/2546511243?accountid=27430	2021-06-29	2022-02-21 17:10:15	2022-03-31 00:30:03		Toronto, Ontario	English	/Users/etetzlaff/Zotero/storage/JVMKYZK4/2021 - Heat wave has unusual characteristic, high nightti.pdf
135	Excluded	did not include content related to toxic drug use and/or over-dose related deaths	newspaperArticle	2021		Toronto set for high heat as warning issued	Toronto Star	https://www.proquest.com/docview/2545918268?accountid=27430	2021-06-29	2022-02-21 17:10:15	2022-04-15 12:17:56		Toronto, Ontario	English	/Users/etetzlaff/Zotero/storage/XAGU6PHC/ProQuestDocuments-2022-02-23-4.pdf
136	Excluded	did not include content related to toxic drug use and/or over-dose related deaths	newspaperArticle	2021		Environment Canada issues heat warnings for parts of Ontario		https://www.proquest.com/docview/2546087237?accountid=27430	2021-06-28	2022-02-21 17:10:15	2022-03-31 21:13:01			English	/Users/etetzlaff/Zotero/storage/ZQSVTA3A/2021 - Environment Canada issues heat warnings for parts .pdf
137	Excluded	did not include content related to toxic drug use and/or over-dose related deaths	newspaperArticle	2021		B.C. heat wave update for June 27: Dozens of heat records fall | Fraser Health moves vaccination clinics indoors | Metro Vancouver issues poor air quality advisory	The Vancouver Sun	https://www.proquest.com/docview/2545609892?accountid=27430	2021-06-27	2022-02-21 17:10:15	2022-04-18 02:46:48		Vancouver, British Columbia	English	/Users/etetzlaff/Zotero/storage/H8ABWDPB/2021 - B.C. heat wave update for Jun 27 Fraser Health mo.pdf; /Users/etetzlaff/Zotero/storage/JDG8QW4D/2021 - B.C. heat wave update for June 27 Dozens of heat .pdf; /Users/etetzlaff/Zotero/storage/4VJ5XIP4/2021 - B.C. heat wave update for June 27 Dozens of heat .pdf; /Users/etetzlaff/Zotero/storage/LPGVEARX/2021 - B.C. heat wave update for June 27 Dozens o…
138	Excluded	did not include content related to toxic drug use and/or over-dose related deaths	newspaperArticle	2021	Crawford, Tiffany	B.C.'s heat wave: Intense weather event is linked to climate crisis, say scientists	The Vancouver Sun	https://www.proquest.com/docview/2545419174?accountid=27430	2021-06-26	2022-02-21 17:12:14	2022-04-23 23:12:22		Vancouver, British Columbia	English	/Users/etetzlaff/Zotero/storage/Z32IW5VX/2021 - B.C.'s heat wave Intense weather event is linked .pdf; /Users/etetzlaff/Zotero/storage/8P3EEUL6/2021 - BC Heat Wave Intense weather event is linked to c.pdf; /Users/etetzlaff/Zotero/storage/XQG9LQKF/Crawford - BCs steamy weather linked to climate crisis scient.pdf; /Users/etetzlaff/Zotero/storage/Z3SGUE5Q/Crawford - Experts tie heat to climate chang…
139	Excluded	did not include content related to toxic drug use and/or over-dose related deaths	newspaperArticle	2021		Edmonton weather: Hot, Hotter, Hottest. Edmonton heat wave begins	Edmonton Journal	https://www.proquest.com/docview/2545229203?accountid=27430	2021-06-25	2022-02-21 17:12:14	2022-03-28 19:45:07		Edmonton, Alberta	English	/Users/etetzlaff/Zotero/storage/ADM8IY3M/2021 - Edmonton weather Hot, Hotter, Hottest. Edmonton h.pdf
140	Excluded	did not include content related to toxic drug use and/or over-dose related deaths	newspaperArticle	2021		Opposition Liberals criticize NDP responses to wildfire recovery, heat wave	The Vancouver Sun	https://www.proquest.com/docview/2580107694?accountid=27430	2021-10-08	2022-02-21 17:12:14	2022-04-18 02:50:00		Vancouver, British Columbia	English	/Users/etetzlaff/Zotero/storage/XACKBHD4/2021 - Opposition Liberals criticize NDP responses to wil.pdf
141	Excluded	did not include content related to toxic drug use and/or over-dose related deaths	newspaperArticle	2021		Opposition Liberals grill New Democrat responses to wildfire recovery, heat wave	The Vancouver Sun	https://www.proquest.com/docview/2580075215?accountid=27430	2021-10-07	2022-02-21 17:12:14	2022-04-18 02:49:54		Vancouver, British Columbia	English	/Users/etetzlaff/Zotero/storage/T4HXMUJC/2021 - Opposition Liberals grill New Democrat responses t.pdf
142	Excluded	did not include content related to toxic drug use and/or over-dose related deaths	newspaperArticle	2021		B.C.'s inadequate response to heat wave heightened risks for vulnerable people: report	The Vancouver Sun	https://www.proquest.com/docview/2579718744?accountid=27430	2021-10-06	2022-02-21 17:12:14	2022-04-18 02:49:52		Vancouver, British Columbia	English	/Users/etetzlaff/Zotero/storage/JT4XVFP8/2021 - B.C.'s inadequate response to heat wave heightened.pdf
143	Excluded	did not include content related to toxic drug use and/or over-dose related deaths	newspaperArticle	2021		Marine heat waves could wipe out fish stocks: study	The Vancouver Sun	https://www.proquest.com/docview/2578923185?accountid=27430	2021-10-04	2022-02-21 17:12:14	2022-03-21 22:18:02		Vancouver, B.C., Canada Vancouver, B.C., Vancouver, B.C.	English	/Users/etetzlaff/Zotero/storage/SSIUI4Z6/2021 - Marine heat waves could wipe out fish stocks stud.pdf
144	Excluded	did not include content related to toxic drug use and/or over-dose related deaths	newspaperArticle	2021		Heat waves could hit world's fish stocks hard	Toronto Star	https://www.proquest.com/docview/2578558634?accountid=27430	2021-10-03	2022-02-21 17:12:14	2022-03-31 00:54:46		Toronto, Ontario	English	/Users/etetzlaff/Zotero/storage/4WHCXCTE/2021 - Heat waves could hit world's fish stocks hard.pdf
145	Excluded	did not include content related to toxic drug use and/or over-dose related deaths	newspaperArticle	2021	McKenney, Catherine	Councillor offers to pay for extension of his ward's wading pool season amid heat wave	The Ottawa Citizen	https://www.proquest.com/docview/2564132458?accountid=27430	2021-08-24	2022-02-21 17:12:14	2022-03-28 02:29:53			English	/Users/etetzlaff/Zotero/storage/7K5WLLWS/2021 - Councillor offers to pay for extension of his ward.pdf
146	Excluded	did not include content related to toxic drug use and/or over-dose related deaths	newspaperArticle	2021		Heat wave, winds compound wildfire risk in B.C., with no relief due until Sunday	National Post	https://www.proquest.com/docview/2561113996?accountid=27430	2021-08-13	2022-02-21 17:12:14	2022-03-31 00:53:48		Toronto, Ontario	English	/Users/etetzlaff/Zotero/storage/S67YX9GR/2021 - Heat wave, winds compound wildfire risk in B.C., w.pdf
147	Excluded	did not include content related to toxic drug use and/or over-dose related deaths	newspaperArticle	2021		B.C. residents urged to keep cool in heat wave	Calgary Herald.com	https://www.proquest.com/docview/2560490520?accountid=27430	2021-08-12	2022-02-21 17:12:14	2022-04-18 01:50:30		Calgary, Alberta	English	/Users/etetzlaff/Zotero/storage/UF3284N6/2021 - B.C. residents urged to keep cool in heat wave.pdf
148	Excluded	did not include content related to toxic drug use and/or over-dose related deaths	newspaperArticle	2021	Griffin, Kevin	'All hands on deck' to deal with latest B.C. heat wave	The Vancouver Sun	https://www.proquest.com/docview/2560461179?accountid=27430	2021-08-12	2022-02-21 17:12:14	2022-04-18 02:42:04		Vancouver, British Columbia	English	/Users/etetzlaff/Zotero/storage/77AGXDJF/2021 - 'All hands on deck' to deal with latest B.C. heat .pdf; /Users/etetzlaff/Zotero/storage/4I65RYLV/All hands on deck to deal with latest heatwave.pdf
149	Excluded	did not include content related to toxic drug use and/or over-dose related deaths	newspaperArticle	2021		More buildings lost in main B.C. fire as heat wave is set to bake B.C	The Vancouver Sun	https://www.proquest.com/docview/2560415198?accountid=27430	2021-08-11	2022-02-21 17:12:14	2022-04-18 02:37:19			English	/Users/etetzlaff/Zotero/storage/8L7C29UT/2021 - More buildings lost in main B.C. fire as heat wave.pdf
150	Excluded	did not include content related to toxic drug use and/or over-dose related deaths	newspaperArticle	2021		B.C. officials aim to reassure residents during latest heat wave	National Post	https://www.proquest.com/docview/2560355923?accountid=27430	2021-08-11	2022-02-21 17:12:14	2022-03-26 18:26:20		Toronto, Ontario	English	/Users/etetzlaff/Zotero/storage/MU36NPAF/2021 - B.C. officials aim to reassure residents during la.pdf
151	Excluded	did not include content related to toxic drug use and/or over-dose related deaths	newspaperArticle	2021		B.C. wildfires update for Aug. 11	The Vancouver Sun	https://www.proquest.com/docview/2560291312?accountid=27430	2021-08-11	2022-02-21 17:12:14	2022-04-18 02:38:22		Vancouver, British Columbia	English	/Users/etetzlaff/Zotero/storage/3MNZMLFK/2021 - B.C. wildfires update for Aug. 11 260 wildfires b.pdf; /Users/etetzlaff/Zotero/storage/JTP8L27Y/2021 - B.C. wildfires update for Aug. 11 Updates expecte.pdf
152	Excluded	did not include content related to toxic drug use and/or over-dose related deaths	newspaperArticle	2021		'Immediate action' needed as heat wave, drought affect farmers, ranchers	Star - Phoenix	https://www.proquest.com/docview/2556124727?accountid=27430	2021-07-29	2022-02-21 17:12:14	2022-03-31 12:00:29		Saskatoon, Saskatchewan	English	/Users/etetzlaff/Zotero/storage/HBYU43A3/2021 - 'Immediate action' needed as heat wave, drought af.pdf
153	Excluded	did not include content related to toxic drug use and/or over-dose related deaths	newspaperArticle	2021		Wildfire crews on edge as latest heat wave arrives	The Vancouver Sun	https://www.proquest.com/docview/2556117995?accountid=27430	2021-07-29	2022-02-21 17:12:14	2022-04-18 02:37:21			English	/Users/etetzlaff/Zotero/storage/4CDMZAUJ/2021 - Wildfire crews on edge as latest heat wave arrives.pdf; /Users/etetzlaff/Zotero/storage/43JANNLQ/biblioeureka20220317154931.pdf
154	Included	included content related to toxic drug use and/or over-dose related deaths	newspaperArticle	2021	Crawford, Tiffany	E-Comm 911 warns of high call volumes on eve of B.C.'s next heat wave	The Vancouver Sun	https://www.proquest.com/docview/2556016227?accountid=27430	2021-07-28	2022-02-21 17:12:14	2022-04-18 02:41:26		Vancouver, British Columbia	English	/Users/etetzlaff/Zotero/storage/W9JUHVP4/2021 - E-Comm 911 warns of high call volumes on eve of B..pdf; /Users/etetzlaff/Zotero/storage/8K4GRGSE/2021 - E-Comm 911 warns of high call volumes on eve of B..pdf; /Users/etetzlaff/Zotero/storage/SUX3IES2/Crawford - 2021 - E-Comm 911 warns of high volumes; On the eve of ne.pdf
155	Excluded	did not include content related to toxic drug use and/or over-dose related deaths	newspaperArticle	2021		New approach needed to battle wildfires, expert says: Current B.C. fire season overwhelming services as heat waves intensify	Toronto Star	https://www.proquest.com/docview/2554794285?accountid=27430	2021-07-25	2022-02-21 17:12:14	2022-04-12 02:46:55		Toronto, Ontario	English	/Users/etetzlaff/Zotero/storage/YBUWZE62/2021 - New approach needed to battle wildfires, expert sa.pdf
156	Excluded	did not include content related to toxic drug use and/or over-dose related deaths	newspaperArticle	2021	Crawford, Tiffany	Another possible heat wave to hit southern B.C. late next week	The Vancouver Sun	https://www.proquest.com/docview/2554634051?accountid=27430	2021-07-23	2022-02-21 17:12:14	2022-04-18 02:41:00		Vancouver, British Columbia	English	/Users/etetzlaff/Zotero/storage/76KUYE6P/2021 - Another heat wave may hit southern B.C. late next .pdf; /Users/etetzlaff/Zotero/storage/AHD75H8B/2021 - Another possible heat wave to hit southern B.C. la.pdf
157	Excluded	did not include content related to toxic drug use and/or over-dose related deaths	newspaperArticle	2021		Quebec researchers propose new heat wave alert system in response to climate change	National Post	https://www.proquest.com/docview/2553849844?accountid=27430	2021-07-21	2022-02-21 17:13:21	2022-06-11 17:35:55		Toronto, Ontario	English	/Users/etetzlaff/Zotero/storage/VBTEAEQN/2021 - Quebec researchers propose new heat wave alert sys.pdf; /Users/etetzlaff/Zotero/storage/YXRFR7DY/Quebec researchers propose new heat wave alert sys.pdf; /Users/etetzlaff/Zotero/storage/TFNQQNEI/Quebec researchers propose new heat wave alert system Canada's National Observer News & Analysis.pdf
158	Excluded	did not include content related to toxic drug use and/or over-dose related deaths	newspaperArticle	2021		B.C. wildfires update for July 19: Farmers brace for new heat wave | Ashcroft under evacuation alert but threat is 'minimal' | Much of B.C. under smoky skies alerts	The Vancouver Sun	https://www.proquest.com/docview/2553256531?accountid=27430	2021-07-19	2022-02-21 17:13:21	2022-04-18 02:49:16		Vancouver, British Columbia	English	/Users/etetzlaff/Zotero/storage/U8MXTFQT/2021 - B.C. wildfires update for July 19 Farmers brace f.pdf
159	Excluded	did not include content related to toxic drug use and/or over-dose related deaths	newspaperArticle	2021		Canadian farmers brace for new heat wave as scorching summer leaves crops baking in fields	National Post	https://www.proquest.com/docview/2553011611?accountid=27430	2021-07-18	2022-02-21 17:13:21	2022-03-27 00:41:33		Toronto, Ontario	English	/Users/etetzlaff/Zotero/storage/VUBEZQJI/2021 - Canadian farmers brace for new heat wave as scorch.pdf
160	Excluded	did not include content related to toxic drug use and/or over-dose related deaths	newspaperArticle	2021		Salmon and other sea life affected by recent heat waves, experts say	National Post	https://www.proquest.com/docview/2552545857?accountid=27430	2021-07-17	2022-02-21 17:13:21	2022-04-13 16:21:33		Toronto, Ontario	English	/Users/etetzlaff/Zotero/storage/6MICJNMA/2021 - Salmon and other sea life affected by recent heat .pdf
161	Excluded	did not include content related to toxic drug use and/or over-dose related deaths	newspaperArticle	2021		Western Canada heat wave accelerates rate of glacier melt, experts say		https://www.proquest.com/docview/2551726821?accountid=27430	2021-07-14	2022-02-21 17:13:21	2022-06-16 18:26:38			English	/Users/etetzlaff/Zotero/storage/I673VTTK/2021 - Western Canada heat wave accelerates rate of glaci.pdf
162	Excluded	did not include content related to toxic drug use and/or over-dose related deaths	newspaperArticle	2021	Frawley, Jamie	CLC Experiencing Stellar Performance of Experimental Strains and Excellent Overall Plant Growth During Record High Temperatures	National Post	https://www.globenewswire.com/NewsRoom/AttachmentNg/e4026a51-a094-4e63-891c-390e670e9d98	2021-07-14	2022-02-21 17:13:21	2022-03-28 11:44:57		Toronto, Ontario	English	/Users/etetzlaff/Zotero/storage/5FFTBXD7/2021 - CLC Experiencing Stellar Performance of Experiment.pdf
163	Excluded	did not include content related to toxic drug use and/or over-dose related deaths	newspaperArticle	2021	Morgan, Geoffrey	'Heat offs' in B.C.: Hot temperatures in Western Canada roil natural gas markets	National Post	https://www.proquest.com/docview/2551509907?accountid=27430	2021-07-14	2022-02-21 17:13:21	2022-03-30 23:23:44			English	/Users/etetzlaff/Zotero/storage/2T4RRPLT/2021 - 'Heat offs' in B.C. Hot temperatures in Western C.pdf
164	Excluded	did not include content related to toxic drug use and/or over-dose related deaths	newspaperArticle	2021		Opinion: Local changes can save lives in B.C.'s next heat wave	The Vancouver Sun	https://www.proquest.com/docview/2551381386?accountid=27430	2021-07-14	2022-02-21 17:13:21	2022-06-05 13:30:41		Vancouver, British Columbia	English	/Users/etetzlaff/Zotero/storage/VXDSP9A5/2021 - Opinion Local changes can save lives in B.C.'s ne.pdf; /Users/etetzlaff/Zotero/storage/X3DVWKVH/2021 - Opinion Local changes can save lives in the next .pdf
165	Excluded	did not include content related to toxic drug use and/or over-dose related deaths	newspaperArticle	2021		Heat wave aftermath: how much is an air conditioner for your home?	Calgary Herald.com	https://www.proquest.com/docview/2549946727?accountid=27430	2021-07-09	2022-02-21 17:13:21	2022-04-18 01:50:39		Calgary, Alberta	English	/Users/etetzlaff/Zotero/storage/45NHLZQW/2021 - Heat wave aftermath how much is an air conditione.pdf
166	Excluded	did not include content related to toxic drug use and/or over-dose related deaths	newspaperArticle	2021		Edmonton weather: Heat waves been keeping me up, trying to sleep but I'm having no luck	Edmonton Journal	https://www.proquest.com/docview/2549934034?accountid=27430	2021-07-09	2022-02-21 17:13:21	2022-03-28 19:44:20		Edmonton, Alberta	English	/Users/etetzlaff/Zotero/storage/3ASK6ZB6/2021 - Edmonton weather Heat waves been keeping me up, t.pdf
167	Excluded	did not include content related to toxic drug use and/or over-dose related deaths	newspaperArticle	2021	Palmer, Vaughn	How NDP gov't handled heat wave and wildfires needs to be looked into	The Vancouver Sun	https://www.proquest.com/docview/2549425213?accountid=27430	2021-07-08	2022-02-21 17:13:21	2022-04-18 02:46:03		Vancouver, British Columbia	English	/Users/etetzlaff/Zotero/storage/E67I74LM/2021 - Vaughn Palmer How NDP gov't handled heat wave and.pdf
168	Excluded	did not include content related to toxic drug use and/or over-dose related deaths	newspaperArticle	2021		Heat wave cooked B.C. sea life to death: Biologist estimates one billion animals were killed in Salish Sea	Toronto Star	https://www.proquest.com/docview/2548822406?accountid=27430	2021-07-07	2022-02-21 17:13:21	2022-03-31 00:22:09		Toronto, Ontario	English	/Users/etetzlaff/Zotero/storage/FP5PRJHC/2021 - Heat wave cooked B.C. sea life to death Biologist.pdf
169	Excluded	did not include content related to toxic drug use and/or over-dose related deaths	newspaperArticle	2021		Hundreds dead, a town ablaze after record-setting heat wave in Western Canada: Environment reporter Kathryn Blaze Baum tells us how one resident of Lytton is feeling after evacuating, why heat waves cause wildfires, and how we might reduce extreme weather caused by climate change in the future		https://www.proquest.com/docview/2548527376?accountid=27430	2021-07-06	2022-02-21 17:13:21	2022-03-31 11:46:46		Toronto, Ontario	English	/Users/etetzlaff/Zotero/storage/K4EKXAP7/2021 - Hundreds dead, a town ablaze after record-setting .pdf
170	Excluded	did not include content related to toxic drug use and/or over-dose related deaths	newspaperArticle	2021	Cook, Dustin	A growing buzz: Edmonton wasp, ant populations could double as a result of extended heat wave	Edmonton Journal	https://www.proquest.com/docview/2548528619?accountid=27430	2021-07-05	2022-02-21 17:13:21	2022-03-26 16:19:30		Edmonton, Alberta	English	/Users/etetzlaff/Zotero/storage/IX8NFMY8/2021 - A growing buzz Edmonton wasp, ant populations cou.pdf
171	Excluded	did not include content related to toxic drug use and/or over-dose related deaths	newspaperArticle	2021	Penner, Derrick	B.C. heat wave possible harbinger of long, smoky wildfire season: expert	The Vancouver Sun	https://www.proquest.com/docview/2548012562?accountid=27430	2021-07-03	2022-02-21 17:13:21	2022-04-18 02:44:40		Vancouver, British Columbia	English	/Users/etetzlaff/Zotero/storage/NPY9IYTY/2021 - B.C. heat wave possible harbinger of long, smoky w.pdf
172	Excluded	did not include content related to toxic drug use and/or over-dose related deaths	newspaperArticle	2021	McIntyre, Gordon	Sudden and unexpected deaths jumped three-fold during heat wave	The Vancouver Sun	https://www.proquest.com/docview/2548009569?accountid=27430	2021-07-02	2022-02-21 17:13:21	2022-04-18 02:47:01		Vancouver, British Columbia	English	/Users/etetzlaff/Zotero/storage/LG4NYZ9Q/2021 - Sudden and unexpected deaths jumped three-fold dur.pdf; /Users/etetzlaff/Zotero/storage/TTACJBB9/2021 - Sudden and unexpected deaths jumped three-fold dur.pdf
173	Excluded	did not include content related to toxic drug use and/or over-dose related deaths	newspaperArticle	2021	Vescera, Zak	Saskatoon police, fire departments handing out water amid heat wave	Star - Phoenix	https://www.proquest.com/docview/2548002047?accountid=27430	2021-07-02	2022-02-21 17:13:21	2022-04-13 18:18:29		Saskatoon, Saskatchewan	English	/Users/etetzlaff/Zotero/storage/VJS99UVA/2021 - Saskatoon police, fire departments handing out wat.pdf
174	Excluded	did not include content related to toxic drug use and/or over-dose related deaths	newspaperArticle	2021	Thomas, Denis	Forest fire guts small western Canada town after days of record-breaking heat	National Post	https://www.proquest.com/docview/2547632526?accountid=27430	2021-07-01	2022-02-21 17:13:21	2022-03-29 03:34:21		Toronto, Ontario	English	/Users/etetzlaff/Zotero/storage/GNAVFU6N/2021 - Forest fire guts small western Canada town after d.pdf
175	Excluded	did not include content related to toxic drug use and/or over-dose related deaths	newspaperArticle	2021		Vancouver heat wave means getting an ambulance could take six hours	National Post	https://www.proquest.com/docview/2547057653?accountid=27430	2021-06-30	2022-02-21 17:13:21	2022-04-18 02:06:25		Toronto, Ontario	English	/Users/etetzlaff/Zotero/storage/P2NAAST9/2021 - Vancouver heat wave means getting an ambulance cou.pdf
176	Excluded	did not include content related to toxic drug use and/or over-dose related deaths	newspaperArticle	2021		Edmonton weather: The heat wave continues and I'm feeling quite grumpy about it	Edmonton Journal	https://www.proquest.com/docview/2546975059?accountid=27430	2021-06-30	2022-02-21 17:13:21	2022-03-28 23:06:45		Edmonton, Alberta	English	/Users/etetzlaff/Zotero/storage/2URG7XN3/2021 - Edmonton weather The heat wave continues and I'm .pdf
177	Excluded	did not include content related to toxic drug use and/or over-dose related deaths	newspaperArticle	2021	Condon, Olivia	Calgary breaks 125-year-old temperature record, likely to see second day of record-breaking energy consumption as heat wave continues	Calgary Herald.com	https://www.proquest.com/docview/2546748902?accountid=27430	2021-06-30	2022-02-21 17:13:21	2022-04-18 01:52:40		Calgary, Alberta	English	/Users/etetzlaff/Zotero/storage/5JWUJEM9/2021 - Calgary breaks 125-year-old temperature record, li.pdf; /Users/etetzlaff/Zotero/storage/EVSTY8EZ/Factiva-20220316-1103.pdf
178	Excluded	did not include content related to toxic drug use and/or over-dose related deaths	newspaperArticle	2021		Western heat wave linked to dozens of deaths: 'We've never seen anything like this,' Vancouver police say	Toronto Star	https://www.proquest.com/docview/2546534926?accountid=27430	2021-06-30	2022-02-21 17:13:21	2022-03-21 21:39:18		Toronto, Ont., Canada Toronto, Ont., Toronto, Ont.	English	/Users/etetzlaff/Zotero/storage/NPVRVMKE/2021 - Western heat wave linked to dozens of deaths 'We'.pdf
179	Excluded	did not include content related to toxic drug use and/or over-dose related deaths	newspaperArticle	2021		Concern growing for crops as record heat wave clings to Alberta this week	Calgary Herald.com	https://www.proquest.com/docview/2546691586?accountid=27430	2021-06-29	2022-02-21 17:13:21	2022-04-18 01:50:46			English	/Users/etetzlaff/Zotero/storage/8T4AZ33Z/2021 - Concern growing for crops as record heat wave clin.pdf
180	Excluded	did not include content related to toxic drug use and/or over-dose related deaths	newspaperArticle	2021		B.C. heat wave: Wildfire risk pushed to dangerously high levels	The Vancouver Sun	https://www.proquest.com/docview/2546679350?accountid=27430	2021-06-29	2022-02-21 17:13:21	2022-04-18 02:47:03		Vancouver, British Columbia	English	/Users/etetzlaff/Zotero/storage/3YI9AJZ6/2021 - B.C. heat wave Wildfire risk pushed to dangerousl.pdf
181	Excluded	did not include content related to toxic drug use and/or over-dose related deaths	newspaperArticle	2021	Johnson, Lisa	Alberta breaks summer record for electricity demand Monday amid heat wave; air quality alert issued	Edmonton Journal	https://www.proquest.com/docview/2546364449?accountid=27430	2021-06-29	2022-02-21 17:13:21	2022-03-26 16:20:31		Edmonton, Alberta	English	/Users/etetzlaff/Zotero/storage/LCHKNYXE/2021 - Alberta breaks summer record for electricity deman.pdf
182	Excluded	did not include content related to toxic drug use and/or over-dose related deaths	newspaperArticle	2021	Vancouver Sun	B.C. heat wave update for June 28: Lytton smashes Canadian heat record again with 47.5 C | Record consumption for BC Hydro | Public schools to stay closed Monday	The Vancouver Sun	https://www.proquest.com/docview/2546334900?accountid=27430	2021-06-29	2022-02-21 17:13:21	2024-01-15 19:33:01		Vancouver, British Columbia	English	/Users/etetzlaff/Zotero/storage/TII866JF/2021 - B.C. heat wave update for June 28 Lytton smashes .pdf
183	Excluded	did not include content related to toxic drug use and/or over-dose related deaths	newspaperArticle	2021		Western Canada baking under 'historic,' 'dangerous' heat wave: Records falling as temperatures rise, threatening crops	Toronto Star	https://www.proquest.com/docview/2545920394?accountid=27430	2021-06-29	2022-02-21 17:13:21	2022-03-21 21:41:04		Toronto, Ont., Canada Toronto, Ont., Toronto, Ont.	English	/Users/etetzlaff/Zotero/storage/PKQUDD7L/2021 - Western Canada baking under 'historic,' 'dangerous.pdf
184	Excluded	did not include content related to toxic drug use and/or over-dose related deaths	newspaperArticle	2021		'Little to no reprieve': Saskatoon in for protracted heat wave	Saskatoon Star Phoenix.com	https://www.proquest.com/docview/2546215753?accountid=27430	2021-06-28	2022-02-21 17:13:21	2022-04-26 16:27:40		Saskatoon, Saskatchewan	English	/Users/etetzlaff/Zotero/storage/P5H3HRSM/2021 - 'Little to no reprieve' Saskatoon in for protract.pdf; /Users/etetzlaff/Zotero/storage/8RJBYYAT/Thia - 2021 - 'Little to no reprieve' city in for prolonged hea.pdf
185	Excluded	did not include content related to toxic drug use and/or over-dose related deaths	newspaperArticle	2021		'The best or worst ... is yet to come': B.C. towns vying to break 84-year-old record for hottest temperature in Canada	National Post	https://www.proquest.com/docview/2546059023?accountid=27430	2021-06-28	2022-02-21 17:13:21	2022-04-15 01:14:40		Toronto, Ontario	English	/Users/etetzlaff/Zotero/storage/RTS8CBYA/2021 - 'The best or worst ... is yet to come' B.C. towns.pdf
186	Excluded	did not include content related to toxic drug use and/or over-dose related deaths	newspaperArticle	2021		School closures for June 28: List of Metro Vancouver districts closed due to heat wave	The Vancouver Sun	https://www.proquest.com/docview/2545984949?accountid=27430	2021-06-28	2022-02-21 17:13:21	2022-04-18 02:46:58		Vancouver, British Columbia	English	/Users/etetzlaff/Zotero/storage/AWGAVG5A/2021 - School closures for June 28 List of Metro Vancouv.pdf
187	Excluded	did not include content related to toxic drug use and/or over-dose related deaths	newspaperArticle	2021		Heat wave dubbed 'dangerous,' 'historic,' bakes much of Western Canada	National Post	https://www.proquest.com/docview/2545963649?accountid=27430	2021-06-28	2022-02-21 17:13:21	2022-04-18 01:02:43		Toronto, Ontario	English	/Users/etetzlaff/Zotero/storage/G5MZMEK8/2021 - Heat wave dubbed 'dangerous,' 'historic,' bakes mu.pdf; /Users/etetzlaff/Zotero/storage/DYNR7MUF/Heat wave dubbed ‘dangerous,’ ‘historic’ bakes muc.pdf; /Users/etetzlaff/Zotero/storage/HUWWCCNQ/Heat wave dubbed ‘dangerous,’ ‘historic’ bakes muc.pdf
188	Excluded	did not include content related to toxic drug use and/or over-dose related deaths	newspaperArticle	2021		Weather: Hot and humid with a chance of showers Monday, sunny Tuesday		https://www.proquest.com/docview/2545949547?accountid=27430	2021-06-28	2022-02-21 17:13:21	2022-05-01 13:52:40			English	/Users/etetzlaff/Zotero/storage/7HULPVTF/2021 - Weather Heat warning in effect with humidex set t.pdf; /Users/etetzlaff/Zotero/storage/RJ999B94/2021 - Weather Hot and humid with a chance of showers Mo.pdf
189	Excluded	did not include content related to toxic drug use and/or over-dose related deaths	newspaperArticle	2021	Carrigg, David	B.C.'s chart-topping heat wave: When will it cool down and what happens next?	The Vancouver Sun	https://www.proquest.com/docview/2545846811?accountid=27430	2021-06-28	2022-02-21 17:13:21	2022-04-18 02:43:51		Vancouver, British Columbia	English	/Users/etetzlaff/Zotero/storage/D9XV68AH/2021 - B.C.'s chart-topping heat wave When will it cool .pdf
190	Excluded	did not include content related to toxic drug use and/or over-dose related deaths	newspaperArticle	2021	Lee-Young, Joanne	Extreme temperatures crack records as B.C. residents struggle to cope and businesses close early	The Vancouver Sun	https://www.proquest.com/docview/2545809202?accountid=27430	2021-06-28	2022-02-21 17:13:21	2022-04-30 15:12:19		Vancouver, British Columbia	English	/Users/etetzlaff/Zotero/storage/UD4HIGBL/2021 - Extreme temperatures crack records as B.C. residen.pdf; /Users/etetzlaff/Zotero/storage/P28V3K5L/2021 - Extreme temperatures crack records as residents st.pdf
191	Excluded	did not include content related to toxic drug use and/or over-dose related deaths	newspaperArticle	2021		Heat wave: Calgary could break daily record highs for five straight days	Calgary Herald.com	https://www.proquest.com/docview/2546081034?accountid=27430	2021-06-27	2022-02-21 17:13:21	2022-04-18 01:51:28		Calgary, Alberta	English	/Users/etetzlaff/Zotero/storage/SLS59GR9/2021 - Heat wave Calgary could break daily record highs .pdf
192	Excluded	did not include content related to toxic drug use and/or over-dose related deaths	newspaperArticle	2021		COVID-19 update for June 26-27: Fraser Health rebooking vaccines due to heat wave | 72 new cases, two deaths		https://www.proquest.com/docview/2545613186?accountid=27430	2021-06-27	2022-02-21 17:13:21	2022-03-30 23:39:24			English	/Users/etetzlaff/Zotero/storage/8ZWY32C9/2021 - COVID-19 update for June 26-27 Fraser Health rebo.pdf; /Users/etetzlaff/Zotero/storage/6AB5ETXP/2021 - COVID-19 update for June 26-27 Fraser Health rebo.pdf
193	Excluded	did not include content related to toxic drug use and/or over-dose related deaths	newspaperArticle	2021	Dayal, Pratyush	Heat wave has put elderly, young and those with chronic illnesses at risk	The Vancouver Sun	https://www.proquest.com/docview/2545429112?accountid=27430	2021-06-27	2022-02-21 17:13:21	2022-04-18 02:41:39		Vancouver, British Columbia	English	/Users/etetzlaff/Zotero/storage/ME3RIB6S/2021 - Heat wave has put elderly, young and those with ch.pdf
194	Excluded	did not include content related to toxic drug use and/or over-dose related deaths	newspaperArticle	2021		B.C. heat wave: Here are 15 ways to beat the heat and stay cool	The Vancouver Sun	https://www.proquest.com/docview/2545287031?accountid=27430	2021-06-26	2022-02-21 17:13:21	2022-04-18 02:50:13		Vancouver, British Columbia	English	/Users/etetzlaff/Zotero/storage/XPWIWYFS/2021 - B.C. heat wave Here are 15 ways to beat the heat .pdf; /Users/etetzlaff/Zotero/storage/XV4BBGGL/2021 - B.C. Heat wave Here's 15 ways to beat the heat an.pdf
195	Excluded	did not include content related to toxic drug use and/or over-dose related deaths	newspaperArticle	2021		BC Heat Wave: Here's the latest on rising temperatures in Metro Vancouver	The Vancouver Sun	https://www.proquest.com/docview/2545240867?accountid=27430	2021-06-25	2022-02-21 17:13:21	2022-04-18 02:45:31		Vancouver, British Columbia	English	/Users/etetzlaff/Zotero/storage/F6BCFF4G/2021 - B.C. heat wave Here's the latest on rising temper.pdf; /Users/etetzlaff/Zotero/storage/7VWRDMEQ/2021 - BC Heat Wave Here's the latest on rising temperat.pdf
196	Excluded	did not include content related to toxic drug use and/or over-dose related deaths	newspaperArticle	2021	Griffin, Kevin	Extreme 'dome of heat' to descend on Metro Vancouver this weekend	The Vancouver Sun	https://www.proquest.com/docview/2544898031?accountid=27430	2021-06-24	2022-02-21 17:13:21	2022-04-18 02:41:52		Vancouver, British Columbia	English	/Users/etetzlaff/Zotero/storage/2DY3HKKJ/2021 - Extreme 'dome of heat' to descend on Metro Vancouv.pdf; /Users/etetzlaff/Zotero/storage/RTDQWPQL/Griffin - 2021 - Extreme 'dome of heat' to descend on weekend.pdf
197	Excluded	did not include content related to toxic drug use and/or over-dose related deaths	newspaperArticle	2021		Temperature records broken during heat wave in B.C. on Monday	The Vancouver Sun	https://www.proquest.com/docview/2544263171?accountid=27430	2021-06-22	2022-02-21 17:13:21	2022-04-18 02:45:17		Vancouver, British Columbia	English	/Users/etetzlaff/Zotero/storage/WEVX6Q4Y/2021 - Temperature records broken during heat wave in B.C.pdf; /Users/etetzlaff/Zotero/storage/CGVSJTLH/2021 - Temperature records broken during heatwave in B.C..pdf
198	Excluded	did not include content related to toxic drug use and/or over-dose related deaths	newspaperArticle	2021		Vancouver Weather: Heat wave alert issued for Lower Mainland	The Vancouver Sun	https://www.proquest.com/docview/2543455213?accountid=27430	2021-06-20	2022-02-21 17:13:21	2022-04-18 02:36:49		Vancouver, British Columbia	English	/Users/etetzlaff/Zotero/storage/X88RBXKK/2021 - Vancouver Weather Heat wave alert issued for Lowe.pdf
199	Excluded	did not include content related to toxic drug use and/or over-dose related deaths	newspaperArticle	2021		Today's letters: Trashy complications and the heatwave's ugly reminder	Ottawa Citizen	https://www.proquest.com/docview/2566509796?accountid=27430	2021-08-30	2022-02-21 17:14:12	2022-04-15 12:08:36		Ottawa, Ontario	English	/Users/etetzlaff/Zotero/storage/YFDT9VT9/2021 - Today's letters Trashy complications and the heat.pdf
200	Excluded	did not include content related to toxic drug use and/or over-dose related deaths	newspaperArticle	2021		Heat, air quality warnings issued for Calgary as wildfire smoke lingers	Calgary Herald.com	https://www.proquest.com/docview/2559149801?accountid=27430	2021-08-06	2022-02-21 17:14:12	2022-04-18 01:50:32		Calgary, Alberta	English	/Users/etetzlaff/Zotero/storage/DC668JS7/2021 - Heat, air quality warnings issued for Calgary as w.pdf
201	Excluded	did not include content related to toxic drug use and/or over-dose related deaths	newspaperArticle	2021	Griffiths, Nathan	June heat wave killed 569 people in B.C., coroners service	The Vancouver Sun	https://www.proquest.com/docview/2557154685?accountid=27430	2021-08-01	2022-02-21 17:14:12	2022-04-18 02:43:11		Vancouver, British Columbia	English	/Users/etetzlaff/Zotero/storage/GT97ZLJM/2021 - June heat wave killed 569 people in B.C., coroners.pdf
202	Excluded	did not include content related to toxic drug use and/or over-dose related deaths	newspaperArticle	2021		After June heat dome killed 569 people, B.C. urges preparation for this weekend's heat	The Vancouver Sun	https://www.proquest.com/docview/2556903949?accountid=27430	2021-07-31	2022-02-21 17:14:12	2022-04-18 02:48:47		Vancouver, British Columbia	English	/Users/etetzlaff/Zotero/storage/GECXV3ZC/2021 - After June heat dome killed 569 people, B.C. urges.pdf
203	Excluded	did not include content related to toxic drug use and/or over-dose related deaths	newspaperArticle	2021		Heat warning issued for Calgary, with high of 35 C possible	Calgary Herald.com	https://www.proquest.com/docview/2556898271?accountid=27430	2021-07-30	2022-02-21 17:14:12	2022-04-18 01:50:52		Calgary, Alberta	English	/Users/etetzlaff/Zotero/storage/CGU7TD9G/2021 - Heat warning issued for Calgary, with high of 35 C.pdf
204	Excluded	did not include content related to toxic drug use and/or over-dose related deaths	newspaperArticle	2021		Author says heat dome shows need for new plan	Leader Post	https://www.proquest.com/docview/2555242899?accountid=27430	2021-07-26	2022-02-21 17:14:12	2022-03-22 14:43:34		Regina, Sask., Canada Regina, Sask., Regina, Sask.	English	/Users/etetzlaff/Zotero/storage/G2X8JEZC/2021 - Author says heat dome shows need for new plan.pdf
205	Excluded	did not include content related to toxic drug use and/or over-dose related deaths	newspaperArticle	2021		Wildfire report author says heat dome highlights need for new plans in wildfire fight	Star - Phoenix	https://www.proquest.com/docview/2555197514?accountid=27430	2021-07-25	2022-02-21 17:14:12	2022-04-18 02:13:49			English	/Users/etetzlaff/Zotero/storage/G36UX2ZR/2021 - Wildfire report author says heat dome highlights n.pdf
206	Excluded	did not include content related to toxic drug use and/or over-dose related deaths	newspaperArticle	2021		'Like fighting a fire': Fast-growing grasshoppers swarm Lethbridge after heatwave, drought	Calgary Herald.com	https://www.proquest.com/docview/2554666066?accountid=27430	2021-07-24	2022-02-21 17:14:12	2022-04-18 01:50:35		Calgary, Alberta	English	/Users/etetzlaff/Zotero/storage/BEVSUVZU/2021 - 'Like fighting a fire' Fast-growing grasshoppers .pdf
207	Excluded	did not include content related to toxic drug use and/or over-dose related deaths	newspaperArticle	2021		Growing Things Outdoors: Hydrating in the heatwave	Edmonton Journal	https://www.proquest.com/docview/2552255209?accountid=27430	2021-07-16	2022-02-21 17:14:12	2022-03-30 03:19:42		Edmonton, Alberta	English	/Users/etetzlaff/Zotero/storage/QAD3A4SQ/2021 - Growing Things Outdoors Hydrating in the heatwave.pdf
208	Excluded	did not include content related to toxic drug use and/or over-dose related deaths	newspaperArticle	2021		Nearly all of Saskatchewan under heat warning	The Leader Post	https://www.proquest.com/docview/2552052472?accountid=27430	2021-07-15	2022-02-21 17:14:12	2022-04-12 02:41:30		Regina, Saskatchewan	English	/Users/etetzlaff/Zotero/storage/4IKPWLN6/2021 - Nearly all of Saskatchewan under heat warning.pdf
209	Excluded	did not include content related to toxic drug use and/or over-dose related deaths	newspaperArticle	2021	Wallace, Scott	Heat dome plus lowest tides of year equal lethal combination for sea creatures	The Vancouver Sun	https://www.proquest.com/docview/2551384426?accountid=27430	2021-07-14	2022-02-21 17:14:12	2022-04-18 02:44:56		Vancouver, British Columbia	English	/Users/etetzlaff/Zotero/storage/6ZZM437R/2021 - Scott Wallace Heat dome plus lowest tides of year.pdf
210	Excluded	did not include content related to toxic drug use and/or over-dose related deaths	newspaperArticle	2021		Heat warnings issued across Alberta as scorching temperatures return	Calgary Herald.com	https://www.proquest.com/docview/2551367729?accountid=27430	2021-07-13	2022-02-21 17:14:12	2022-04-18 01:50:41		Calgary, Alberta	English	/Users/etetzlaff/Zotero/storage/LTCSKQCK/2021 - Heat warnings issued across Alberta as scorching t.pdf
211	Excluded	did not include content related to toxic drug use and/or over-dose related deaths	newspaperArticle	2021		Edmonton weather: It's getting hot and like Legally Blonde turns 20 today	Edmonton Journal	https://www.proquest.com/docview/2551212601?accountid=27430	2021-07-13	2022-02-21 17:14:12	2022-03-28 23:03:56		Edmonton, Alberta	English	/Users/etetzlaff/Zotero/storage/KKFW2YAX/2021 - Edmonton weather It's getting hot and like Legall.pdf
212	Excluded	did not include content related to toxic drug use and/or over-dose related deaths	newspaperArticle	2021		New B.C. wildfire forces evacuations, some heat warnings resume in parts of B.C	The Vancouver Sun	https://www.proquest.com/docview/2550728391?accountid=27430	2021-07-12	2022-02-21 17:14:12	2022-04-18 02:48:06		Vancouver, British Columbia	English	/Users/etetzlaff/Zotero/storage/RVG4W8RS/2021 - New B.C. wildfire forces evacuations in south Okan.pdf; /Users/etetzlaff/Zotero/storage/ZWZHSRZV/2021 - New B.C. wildfire forces evacuations, some heat wa.pdf
213	Excluded	did not include content related to toxic drug use and/or over-dose related deaths	newspaperArticle	2021		Opinion Pieces: Western Canada's heat dome may be Ontario bound. A climate expert explains what's next, June 29 'Very, very concerning': Pandemic taking heavy toll on children's mental health, Sick Kids study shows, July 8 'This is going to be massive': Move to replace the Dundas name causes ripples across the province, June 30 As we reconsider the legacies of John A. Macdonald and others, statue…	Toronto Star	https://www.proquest.com/docview/2550226609?accountid=27430	2021-07-12	2022-02-21 17:14:12	2022-04-12 03:53:50		Toronto, Ontario	English	/Users/etetzlaff/Zotero/storage/2YXLUJQX/2021 - Opinion Pieces Western Canada's heat dome may be .pdf; /Users/etetzlaff/Zotero/storage/9YNEA7GU/Factiva-20220316-1517.pdf; /Users/etetzlaff/Zotero/storage/G3Q5W3PC/Opinion Pieces.pdf
214	Excluded	did not include content related to toxic drug use and/or over-dose related deaths	newspaperArticle	2021		Letters to The Sun, July 10, 2021: Many lessons to be learned in aftermath of B.C. heat wave	The Vancouver Sun	https://www.proquest.com/docview/2549964961?accountid=27430	2021-07-10	2022-02-21 17:14:12	2022-04-18 02:50:03		Vancouver, British Columbia	English	/Users/etetzlaff/Zotero/storage/7RRBY4YB/2021 - Letters to The Sun, July 10, 2021 Many lessons to.pdf
215	Excluded	did not include content related to toxic drug use and/or over-dose related deaths	newspaperArticle	2021	Palmer, Vaughn	A provincial mea culpa on heat wave inaction	The Vancouver Sun	https://www.proquest.com/docview/2549963115?accountid=27430	2021-07-09	2022-02-21 17:14:12	2022-04-18 02:45:19		Vancouver, British Columbia	English	/Users/etetzlaff/Zotero/storage/DE9TAQQX/2021 - Vaughn Palmer A provincial mea culpa on heat wave.pdf
216	Excluded	did not include content related to toxic drug use and/or over-dose related deaths	newspaperArticle	2021	Lehto, Essi	Finland on course for record hot summer as heatwave stifles Nordic region	National Post	https://www.proquest.com/docview/2549949214?accountid=27430	2021-07-09	2022-02-21 17:14:12	2022-03-29 03:01:18		Toronto, Ontario	English	/Users/etetzlaff/Zotero/storage/TMRVRCV6/2021 - Finland on course for record hot summer as heatwav.pdf
217	Excluded	did not include content related to toxic drug use and/or over-dose related deaths	newspaperArticle	2021		Edmonton weather: Heat warning back in effect, can't say I'm pleased about it	Edmonton Journal	https://www.proquest.com/docview/2549694602?accountid=27430	2021-07-08	2022-02-21 17:14:12	2022-03-28 19:42:21		Edmonton, Alberta	English	/Users/etetzlaff/Zotero/storage/A6MWU4J8/2021 - Edmonton weather Heat warning back in effect, can.pdf
218	Excluded	did not include content related to toxic drug use and/or over-dose related deaths	newspaperArticle	2021		Pacific Northwest heat wave 'virtually impossible' without climate change -research	National Post	https://www.proquest.com/docview/2549595070?accountid=27430	2021-07-08	2022-02-21 17:14:55	2022-04-12 23:57:52		Toronto, Ontario	English	/Users/etetzlaff/Zotero/storage/9L893ZEI/2021 - Pacific Northwest heat wave 'virtually impossible'.pdf
219	Excluded	did not include content related to toxic drug use and/or over-dose related deaths	newspaperArticle	2021		Heat wave in Pacific Northwest could soon repeat due to climate change - research	National Post	https://www.proquest.com/docview/2549384473?accountid=27430	2021-07-07	2022-02-21 17:14:55	2022-03-31 00:41:13		Toronto, Ontario	English	/Users/etetzlaff/Zotero/storage/LWF9QLRC/2021 - Heat wave in Pacific Northwest could soon repeat d.pdf
220	Excluded	did not include content related to toxic drug use and/or over-dose related deaths	newspaperArticle	2021		Green spaces needed to keep cities from overheating	Toronto Star	https://www.proquest.com/docview/2548822299?accountid=27430	2021-07-07	2022-02-21 17:14:55	2022-03-30 03:14:20		Toronto, Ontario	English	/Users/etetzlaff/Zotero/storage/I6KS9G5J/2021 - Green spaces needed to keep cities from overheatin.pdf
221	Excluded	did not include content related to toxic drug use and/or over-dose related deaths	newspaperArticle	2021		Heat warning lifted as wet weather cools Calgary	Calgary Herald.com	https://www.proquest.com/docview/2548283229?accountid=27430	2021-07-03	2022-02-21 17:14:55	2022-04-18 01:50:48		Calgary, Alberta	English	/Users/etetzlaff/Zotero/storage/I8RQETAN/2021 - Heat warning lifted as wet weather cools Calgary.pdf
222	Excluded	did not include content related to toxic drug use and/or over-dose related deaths	newspaperArticle	2021		COVID-19: B.C. reports 84 new cases, two new deaths as officials warn about heat		https://www.proquest.com/docview/2548008218?accountid=27430	2021-07-02	2022-02-21 17:14:55	2022-03-30 23:38:10			English	/Users/etetzlaff/Zotero/storage/8S4VSKBW/2021 - COVID-19 B.C. reports 84 new cases, two new death.pdf
223	Excluded	did not include content related to toxic drug use and/or over-dose related deaths	newspaperArticle	2021		B.C. reports 84 new COVID-19 cases, 2 new deaths as officials warn about heat	National Post	https://www.proquest.com/docview/2548007876?accountid=27430	2021-07-02	2022-02-21 17:14:55	2022-03-26 18:31:13		Toronto, Ontario	English	/Users/etetzlaff/Zotero/storage/FAMINZQE/2021 - B.C. reports 84 new COVID-19 cases, 2 new deaths a.pdf
224	Excluded	did not include content related to toxic drug use and/or over-dose related deaths	newspaperArticle	2021		Edmonton ties record for longest streak of +30 C days; other records continue to fall	Edmonton Journal	https://www.proquest.com/docview/2547639295?accountid=27430	2021-07-01	2022-02-21 17:14:55	2022-03-28 19:39:23		Edmonton, Alberta	English	/Users/etetzlaff/Zotero/storage/XY9ZVD7X/2021 - Edmonton ties record for longest streak of +30 C d.pdf
225	Excluded	did not include content related to toxic drug use and/or over-dose related deaths	newspaperArticle	2021		Vancouver weather: Heat warning still in effect, but temperatures cooling	The Vancouver Sun	https://www.proquest.com/docview/2547503915?accountid=27430	2021-07-01	2022-02-21 17:14:55	2022-04-18 02:36:57		Vancouver, British Columbia	English	/Users/etetzlaff/Zotero/storage/YK3Z2VLE/2021 - Vancouver weather Heat warning still in effect, b.pdf
226	Excluded	did not include content related to toxic drug use and/or over-dose related deaths	newspaperArticle	2021		Epcor encouraging Edmontonians to reduce their power use as heatwave continues	Edmonton Journal	https://www.proquest.com/docview/2547148503?accountid=27430	2021-07-01	2022-02-21 17:14:55	2022-03-29 00:33:12		Edmonton, Alberta	English	/Users/etetzlaff/Zotero/storage/FZWSM3WD/2021 - Epcor encouraging Edmontonians to reduce their pow.pdf
227	Excluded	did not include content related to toxic drug use and/or over-dose related deaths	newspaperArticle	2021	Nickel, Rod; Mehler, Anna; Williams, Nia; Warburton, Moira; Scherer, Steve; Olmos, Sergio	Dire fire warnings issued in wake of record heatwave in Canada, U.S	National Post	https://www.proquest.com/docview/2547112662?accountid=27430	2021-06-30	2022-02-21 17:14:55	2022-03-28 14:15:25		Toronto, Ontario	English	/Users/etetzlaff/Zotero/storage/XH2MTS2X/2021 - Dire fire warnings issued in wake of record heatwa.pdf
228	Excluded	did not include content related to toxic drug use and/or over-dose related deaths	newspaperArticle	2021	Johnson, David	Dry air and low elevation helps create Lytton's record-breaking hot spell, says meteorologist	National Post	https://www.proquest.com/docview/2547094080?accountid=27430	2021-06-30	2022-02-21 17:14:55	2022-03-28 14:50:53		Toronto, Ontario	English	/Users/etetzlaff/Zotero/storage/UTL2QJPA/2021 - Dry air and low elevation helps create Lytton's re.pdf; /Users/etetzlaff/Zotero/storage/2JQE4Q95/Dry air, low elevation helped create record-breaki.pdf
229	Excluded	did not include content related to toxic drug use and/or over-dose related deaths	newspaperArticle	2021	Nickel, Rod	Deadly Canadian heatwave eases but continues to shatter records	National Post	https://www.proquest.com/docview/2547062455?accountid=27430	2021-06-30	2022-02-21 17:14:55	2022-03-28 12:53:54		Toronto, Ontario	English	/Users/etetzlaff/Zotero/storage/ITLHNSSX/2021 - Deadly Canadian heatwave eases but continues to sh.pdf; /Users/etetzlaff/Zotero/storage/SFJA43P2/2021 - Deadly Canadian heatwave eases, but records keep f.pdf; /Users/etetzlaff/Zotero/storage/JQN3RD2W/Deadly Canadian heatwave eases but continues to sh.pdf
230	Excluded	did not include content related to toxic drug use and/or over-dose related deaths	newspaperArticle	2021		Heat warning issued for all of Saskatchewan	The Leader Post	https://www.proquest.com/docview/2547053532?accountid=27430	2021-06-30	2022-02-21 17:14:55	2022-04-14 00:14:07			English	/Users/etetzlaff/Zotero/storage/85D4B4D6/2021 - Heat warning issued for all of Saskatchewan.pdf; /Users/etetzlaff/Zotero/storage/6VF5ZHGS/Heat warning issued for all of Saskatchewan.pdf
231	Included	included content related to toxic drug use and/or over-dose related deaths	newspaperArticle	2021		More than 25 people have died suddenly in Burnaby, mostly due to the heat	The Vancouver Sun	https://www.proquest.com/docview/2546666349?accountid=27430	2021-06-29	2022-02-21 17:14:55	2022-04-18 02:37:02			English	/Users/etetzlaff/Zotero/storage/9Q8JUDHC/2021 - More than 25 people have died suddenly in Burnaby,.pdf
232	Excluded	did not include content related to toxic drug use and/or over-dose related deaths	newspaperArticle	2021		With heat warnings in effect, B.C. businesses take measures to protect employees and customers	The Vancouver Sun	https://www.proquest.com/docview/2546607497?accountid=27430	2021-06-29	2022-02-21 17:14:55	2022-04-18 02:37:06			English	/Users/etetzlaff/Zotero/storage/M27WPIV9/2021 - With heat warnings in effect, B.C. businesses take.pdf
233	Excluded	did not include content related to toxic drug use and/or over-dose related deaths	newspaperArticle	2021		Sweltering Montreal could feel like 40 C Tuesday	Montreal Gazette	https://www.proquest.com/docview/2546417120?accountid=27430	2021-06-29	2022-02-21 17:14:55	2022-04-14 03:38:11		Montreal, Quebec	English	/Users/etetzlaff/Zotero/storage/3ZFUD33L/2021 - Sweltering Montreal could feel like 40 C Tuesday.pdf; /Users/etetzlaff/Zotero/storage/TRMJA7HE/Sweltering Montreal could feel like 40 C Tuesday.pdf
234	Excluded	did not include content related to toxic drug use and/or over-dose related deaths	newspaperArticle	2021	Cosh, Colby	Alberta's Heat Dome sends us back indoors just as we were so close to freedom	National Post	https://www.proquest.com/docview/2546074017?accountid=27430	2021-06-28	2022-02-21 17:14:55	2022-04-14 00:13:18			English	/Users/etetzlaff/Zotero/storage/3TSXVUBU/2021 - Colby Cosh Alberta's Heat Dome sends us back indo.pdf; /Users/etetzlaff/Zotero/storage/XE5TA3RF/Colby Cosh Alberta's Heat Dome sends us back indo.pdf
235	Excluded	did not include content related to toxic drug use and/or over-dose related deaths	newspaperArticle	2021		What's hot in Montreal right now? Hockey - and everything else		https://www.proquest.com/docview/2546058810?accountid=27430	2021-06-28	2022-02-21 17:14:55	2022-03-21 21:38:47			English	/Users/etetzlaff/Zotero/storage/RCC4V3G4/ProQuestDocuments-2022-02-23.pdf; /Users/etetzlaff/Zotero/storage/YLJZPMPF/Whats hot in Montreal right now Hockey and everyt.pdf
236	Excluded	did not include content related to toxic drug use and/or over-dose related deaths	newspaperArticle	2021		Vancouver weather: Heat warning and air quality alert still in effect	The Vancouver Sun	https://www.proquest.com/docview/2545980559?accountid=27430	2021-06-28	2022-02-21 17:14:55	2022-04-18 02:36:52			English	/Users/etetzlaff/Zotero/storage/ARZMKZKY/2021 - Vancouver weather Heat warning and air quality al.pdf; /Users/etetzlaff/Zotero/storage/9IFRH2UN/Vancouver weather.pdf
237	Excluded	did not include content related to toxic drug use and/or over-dose related deaths	newspaperArticle	2021		BC Hydro reports new record for peak hourly demand amid heatwave	The Vancouver Sun	https://www.proquest.com/docview/2545644679?accountid=27430	2021-06-27	2022-02-21 17:14:55	2022-04-18 02:46:25		Vancouver, British Columbia	English	/Users/etetzlaff/Zotero/storage/JXWENMJ5/2021 - BC Hydro reports new record for peak hourly demand.pdf
238	Excluded	did not include content related to toxic drug use and/or over-dose related deaths	newspaperArticle	2021		Emergency crews urge caution as Calgary heads into 'dangerous' heatwave	Calgary Herald.com	https://www.proquest.com/docview/2545427643?accountid=27430	2021-06-27	2022-02-21 17:14:55	2022-04-18 01:51:14		Calgary, Alberta	English	/Users/etetzlaff/Zotero/storage/FRQ5QT7U/2021 - Emergency crews urge caution as Calgary heads into.pdf
239	Excluded	did not include content related to toxic drug use and/or over-dose related deaths	newspaperArticle	2021		Weather warning: Heat and humidity to start the week for Montreal area		https://www.proquest.com/docview/2545417215?accountid=27430	2021-06-26	2022-02-21 17:14:55	2022-03-21 21:41:30			English	/Users/etetzlaff/Zotero/storage/AAL6UUZF/2021 - Weather warning Heat and humidity to start the we.pdf
240	Excluded	did not include content related to toxic drug use and/or over-dose related deaths	newspaperArticle	2021		Expert explains about the 'heat dome' hovering above B.C., Alberta and territories	National Post	https://www.proquest.com/docview/2545315313?accountid=27430	2021-06-26	2022-02-21 17:14:55	2022-03-29 01:04:21		Toronto, Ontario	English	/Users/etetzlaff/Zotero/storage/IKSVGYYU/2021 - Expert explains about the 'heat dome' hovering abo.pdf; /Users/etetzlaff/Zotero/storage/UWPK68EE/Expert explains about the 'heat dome' hovering abo.pdf; /Users/etetzlaff/Zotero/storage/XWUAV7BM/Expert explains the 'heat dome' hovering above B.C.pdf; /Users/etetzlaff/Zotero/storage/4EME37UU/Expert explains the ‘heat dome’ hovering above B.C.pdf
241	Excluded	did not include content related to toxic drug use and/or over-dose related deaths	newspaperArticle	2021		Edmonton activates extreme weather response, seven city sites will be open to help residents beat the heat	Edmonton Journal	https://edmontonjournal.com/news/local-news/edmonton-weather-hot-hotter-hottest-edmonton-heat-wave-begins	2021-06-25	2022-02-21 17:14:55	2022-03-28 19:36:46		Edmonton, Alberta	English	/Users/etetzlaff/Zotero/storage/2EWN95XD/2021 - Edmonton activates extreme weather response, seven.pdf; /Users/etetzlaff/Zotero/storage/3MLJ2EHD/Edmonton activates extreme weather response seven .pdf
242	Excluded	did not include content related to toxic drug use and/or over-dose related deaths	newspaperArticle	2021	Chan, Cheryl	English Bay beach closed for swimming due to high E.coli levels	The Vancouver Sun	https://www.proquest.com/docview/2545268982?accountid=27430	2021-06-25	2022-02-21 17:14:55	2022-04-18 02:39:40		Vancouver, British Columbia	English	/Users/etetzlaff/Zotero/storage/D6GZJNUR/2021 - English Bay beach closed for swimming due to high .pdf; /Users/etetzlaff/Zotero/storage/L8ZS9QKU/English Bay and two other beaches closed for swimm.pdf; /Users/etetzlaff/Zotero/storage/RMBZZ98I/English Bay Beach closed for swimming due to high .pdf
243	Excluded	did not include content related to toxic drug use and/or over-dose related deaths	newspaperArticle	2021		B.C. wildfire threats a concern as province braces for heat wave	The Vancouver Sun	https://www.proquest.com/docview/2545251646?accountid=27430	2021-06-25	2022-02-21 17:14:55	2022-04-18 02:46:01		Vancouver, British Columbia	English	/Users/etetzlaff/Zotero/storage/GI3BSSJS/2021 - B.C. wildfire threats a concern as province braces.pdf
244	Excluded	did not include content related to toxic drug use and/or over-dose related deaths	newspaperArticle	2021	Chan, Cheryl	BC Heatwave: Here's 15 ways to beat the heat and stay cool	The Vancouver Sun	https://www.proquest.com/docview/2545232637?accountid=27430	2021-06-25	2022-02-21 17:14:55	2022-04-18 02:40:05		Vancouver, British Columbia	English	/Users/etetzlaff/Zotero/storage/94CRZMLL/2021 - BC Heatwave Here's 15 ways to beat the heat and s.pdf
245	Excluded	did not include content related to toxic drug use and/or over-dose related deaths	newspaperArticle	2021		Province braces for potential record-breaking heat wave	The Globe and Mail	https://www.proquest.com/docview/2544889598?accountid=27430	2021-06-25	2022-02-21 17:14:55	2022-04-13 01:11:49		Toronto, Ontario	English	/Users/etetzlaff/Zotero/storage/TDJNNTJV/2021 - Province braces for potential record-breaking heat.pdf
246	Excluded	did not include content related to toxic drug use and/or over-dose related deaths	newspaperArticle	2021		Vancouver Weather: Breezy and balmy today, but 'dangerous' heatwave on the way	The Vancouver Sun	https://www.proquest.com/docview/2544862479?accountid=27430	2021-06-24	2022-02-21 17:14:55	2022-04-18 02:36:54		Vancouver, British Columbia	English	/Users/etetzlaff/Zotero/storage/65K5YI2Z/2021 - Vancouver Weather Breezy and balmy today, but 'da.pdf; /Users/etetzlaff/Zotero/storage/ZIWAVE2C/Vancouver Weather.pdf
247	Excluded	did not include content related to toxic drug use and/or over-dose related deaths	newspaperArticle	2021	Labine, Jeff	Edmonton's Mustard Seed putting out call for water bottles ahead of anticipated heat wave	Edmonton Journal	https://www.proquest.com/docview/2544564952?accountid=27430	2021-06-23	2022-02-21 17:14:55	2022-03-28 23:07:48		Edmonton, Alberta	English	/Users/etetzlaff/Zotero/storage/CBBMC92J/2021 - Edmonton's Mustard Seed putting out call for water.pdf
248	Excluded	did not include content related to toxic drug use and/or over-dose related deaths	newspaperArticle	2021		B.C. Hydro says it will weather heat wave, customers won't see outages like in some U.S. states	The Vancouver Sun	https://www.proquest.com/docview/2544264666?accountid=27430	2021-06-22	2022-02-21 17:14:55	2022-04-18 02:44:35		Vancouver, British Columbia	English	/Users/etetzlaff/Zotero/storage/94YTBDIU/2021 - B.C. Hydro says it will weather heat wave, custome.pdf
249	Excluded	did not include content related to toxic drug use and/or over-dose related deaths	newspaperArticle	2021	Crawford, Tiffany	BC Hydro says it will weather heatwave, customers won't see outages like in some U.S. states	The Vancouver Sun	https://www.proquest.com/docview/2544185873?accountid=27430	2021-06-22	2022-02-21 17:14:55	2022-04-18 02:40:24		Vancouver, British Columbia	English	/Users/etetzlaff/Zotero/storage/LCFUTUJU/2021 - BC Hydro says it will weather heatwave, customers .pdf
250	Excluded	did not include content related to toxic drug use and/or over-dose related deaths	newspaperArticle	2021	Alam, Hina	Heat, low humidity and high winds hobble efforts to calm fire activity	The Globe and Mail	https://www.proquest.com/docview/2560565105?accountid=27430	2021-08-13	2022-02-21 17:14:55	2022-06-02 12:24:43		Toronto, Ontario	English	/Users/etetzlaff/Zotero/storage/39VTJDBK/Alam - 2021 - Heat, low humidity and high winds hobble efforts t.pdf; /Users/etetzlaff/Zotero/storage/UY7CJE69/biblioeureka20220317140624.pdf; /Users/etetzlaff/Zotero/storage/TM7ATE9W/Factiva-20220316-1700 copy 2.pdf
251	Excluded	did not include content related to toxic drug use and/or over-dose related deaths	newspaperArticle	2021	Arrais, Pedro	Islanders brace for new heat wave	Victoria Times Colonist	https://www.proquest.com/docview/2555821694?accountid=27430	2021-07-28	2022-02-21 17:15:57	2022-04-18 02:18:04		Victoria, British Columbia	English	/Users/etetzlaff/Zotero/storage/JHS6Q5IF/Arrais - 2021 - Islanders brace for new heat wave.pdf
252	Excluded	did not include content related to toxic drug use and/or over-dose related deaths	newspaperArticle	2021	Arrais, Pedro	Under the 'heat dome,' shade is hot as rare weather system hits Island; Stay hydrated, stay out of the sun and check your loved ones, health officer says	Victoria Times Colonist	https://www.proquest.com/docview/2545310106?accountid=27430	2021-06-26	2022-02-21 17:15:57	2022-04-18 02:17:47		Victoria, British Columbia	English	/Users/etetzlaff/Zotero/storage/AWLJXGJ8/Arrais - 2021 - Under the 'heat dome,' shade is hot as rare weathe.pdf
253	Excluded	did not include content related to toxic drug use and/or over-dose related deaths	newspaperArticle	2021	Arrais, Pedro	Heat dome brings sleepless nights for many	Victoria Times Colonist	https://www.proquest.com/docview/2546832936?accountid=27430	2021-06-30	2022-02-21 17:15:57	2022-04-18 02:17:58		Victoria, B.C., Canada Victoria, B.C., Victoria, B.C.	English	/Users/etetzlaff/Zotero/storage/IY4UTJFZ/Arrais - 2021 - Heat dome brings sleepless nights for many.pdf
254	Excluded	did not include content related to toxic drug use and/or over-dose related deaths	newspaperArticle	2021	Babych, Stephanie	City may be in for another heat wave; Warning issued for southern Alberta as temperatures set to spike this week	Calgary Herald.com	https://www.proquest.com/docview/2555789377?accountid=27430	2021-07-28	2022-02-21 17:15:57	2022-04-18 01:52:51		Calgary, Alberta	English	/Users/etetzlaff/Zotero/storage/MY8PT9SV/Babych - 2021 - City may be in for another heat wave; Warning issu.pdf
255	Excluded	did not include content related to toxic drug use and/or over-dose related deaths	newspaperArticle	2021	Babych, Stephanie	Concern for crops grows amid record heat wave	Edmonton Journal	https://www.proquest.com/docview/2546801102?accountid=27430	2021-06-30	2022-02-21 17:15:57	2022-04-18 01:01:41		Edmonton, Alta., Canada Edmonton, Alta., Edmonton, Alta.	English	/Users/etetzlaff/Zotero/storage/8HCE2PB4/Babych - 2021 - Concern for crops growing amid record heat wave.pdf; /Users/etetzlaff/Zotero/storage/7CA2C9R7/Babych - 2021 - Concern for crops grows amid record heat wave.pdf
256	Excluded	did not include content related to toxic drug use and/or over-dose related deaths	newspaperArticle	2021	Baker, Rochelle	Heat wave burns shellfish sector	Victoria Times Colonist	https://www.proquest.com/docview/2551455452?accountid=27430	2021-07-14	2022-02-21 17:15:57	2022-04-18 02:18:07		Victoria, British Columbia	English	/Users/etetzlaff/Zotero/storage/FG7AHT8W/Baker - 2021 - Heat wave burns shellfish sector.pdf
257	Excluded	did not include content related to toxic drug use and/or over-dose related deaths	newspaperArticle	2021	Barker, Jill	Feeling the heat? there are ways to cope; Getting used to hot weather helps some athletes	The Vancouver Sun	https://www.proquest.com/docview/2548483588?accountid=27430	2021-07-05	2022-02-21 17:15:57	2022-04-18 00:54:43		Vancouver, British Columbia	English	/Users/etetzlaff/Zotero/storage/FUQRVKDM/Barker - 2021 - Feeling the heat there are ways to cope; Getting .pdf
258	Excluded	did not include content related to toxic drug use and/or over-dose related deaths	newspaperArticle	2021	Bein, Sierra	Globe Climate: Will Canada be ready when extreme, deadly heat returns?: This summer's heat showed us where we must adapt to survive, from emergency responses to urban design and climate policy	The Globe and Mail	https://www.proquest.com/docview/2576661994?accountid=27430	2021-09-27	2022-02-21 17:15:57	2022-04-18 03:01:54		Toronto, Ontario	English	/Users/etetzlaff/Zotero/storage/9YHQZS9L/Bein - 2021 - Globe Climate Will Canada be ready when extreme, .pdf
259	Included	included content related to toxic drug use and/or over-dose related deaths	newspaperArticle	2022	BOND, SHIRLEY	Action on affordability crisis needs to be a top government priority	Business in Vancouver	https://biv.com/article/2022/01/action-affordability-crisis-needs-be-top-government-priority	2022-01-10	2022-02-21 17:15:57	2022-04-15 15:14:48			English	/Users/etetzlaff/Zotero/storage/QNLM69ST/Action on affordability crisis needs to be a top g.pdf
260	Excluded	did not include content related to toxic drug use and/or over-dose related deaths	newspaperArticle	2021	Bula, Frances	June heat wave that killed hundreds was Canada's deadliest weather event	The Globe and Mail	https://www.proquest.com/docview/2573298130?accountid=27430	2021-09-17	2022-02-21 17:15:57	2022-07-15 00:31:44		Toronto, Ontario	English	/Users/etetzlaff/Zotero/storage/V6CL7K8W/Bula - 2021 - June heat wave in B.C. was deadliest weather event.pdf; /Users/etetzlaff/Zotero/storage/5XJTRA3A/Bula - 2021 - June heat wave that killed hundreds was Canada's d.pdf
261	Excluded	did not include content related to toxic drug use and/or over-dose related deaths	newspaperArticle	2021	Bula, Frances	B.C. heat wave was Canada's deadliest weather event	The Globe and Mail	https://www.proquest.com/docview/2573298122?accountid=27430	2021-09-17	2022-02-21 17:15:57	2022-04-18 00:25:49		Toronto, Ontario	English	/Users/etetzlaff/Zotero/storage/AZFBD4PJ/Bula - 2021 - B.C. heat wave was Canada's deadliest weather even.pdf; /Users/etetzlaff/Zotero/storage/N4NMW5XM/Bula - BC heat wave was Canadas deadliest weather event.pdf
262	Excluded	did not include content related to toxic drug use and/or over-dose related deaths	newspaperArticle	2021	Carrigg, David	Petition demands firing of emergency health boss; Leaders criticized after deaths surge during heat wave	The Vancouver Sun	https://www.proquest.com/docview/2548483582?accountid=27430	2021-07-05	2022-02-21 17:15:57	2022-04-13 00:20:20		Vancouver, British Columbia	English	/Users/etetzlaff/Zotero/storage/6ASTH4XX/Carrigg - 2021 - Petition demands firing of emergency health boss; .pdf
263	Excluded	did not include content related to toxic drug use and/or over-dose related deaths	newspaperArticle	2021	Chan, Cheryl	Nearly 600 deaths amid heat wave; B.C. hit with record-setting summer temperatures	The Province	https://www.proquest.com/docview/2591887637?accountid=27430	2021-11-02	2022-02-21 17:15:57	2022-06-29 16:43:05		Vancouver, British Columbia	English	/Users/etetzlaff/Zotero/storage/3MHZTIED/Chan - 2021 - Nearly 600 deaths amid heat wave; B.C. hit with re.pdf; /Users/etetzlaff/Zotero/storage/Z3EPXYBM/Chan - 2021 - Nearly 600 people died due to record-setting B.C. .pdf; /Users/etetzlaff/Zotero/storage/YYNT2RY2/Chan - 2021 - Nearly 600 people died due to record-setting heat .pdf
264	Excluded	did not include content related to toxic drug use and/or over-dose related deaths	newspaperArticle	2021	Chan, Cheryl	Heat warning issued in anticipation of rare third temperature spike; Daytime highs could range from 29 C to 35 C with little respite overnight	The Province	https://www.proquest.com/docview/2560167383?accountid=27430	2021-08-11	2022-02-21 17:15:57	2022-03-31 00:10:55		Vancouver, British Columbia	English	/Users/etetzlaff/Zotero/storage/BXJQGSBH/Chan - 2021 - Heat warning issued in anticipation of rare third .pdf
265	Excluded	did not include content related to toxic drug use and/or over-dose related deaths	newspaperArticle	2021	Chan, Cheryl	New heat wave could intensify wildfires in B.C	Calgary Herald.com	https://www.proquest.com/docview/2560165646?accountid=27430	2021-08-11	2022-02-21 17:15:57	2022-04-18 01:52:23		Calgary, Alberta	English	/Users/etetzlaff/Zotero/storage/ETF4ZF9M/Chan - 2021 - New heat wave could intensify wildfires in B.C.pdf
266	Included	included content related to toxic drug use and/or over-dose related deaths	newspaperArticle	2021	Chan, Cheryl	Heat wave linked to massive spike in sudden deaths across province; VPD responds to 31 unexpected fatalities in one day, emergency resources strained	The Vancouver Sun	https://www.proquest.com/docview/2546800798?accountid=27430	2021-06-30	2022-02-21 17:15:57	2022-03-31 00:44:18		Vancouver, British Columbia	English	/Users/etetzlaff/Zotero/storage/5FAGQ9GP/Chan - 2021 - Heat wave linked to massive spike in sudden deaths.pdf
267	Excluded	did not include content related to toxic drug use and/or over-dose related deaths	newspaperArticle	2021	Chan, Cheryl	Persistent heat dome has helped spark 64 new wildfires in province	The Vancouver Sun	https://www.proquest.com/docview/2546820577?accountid=27430	2021-06-30	2022-02-21 17:15:57	2022-04-13 00:18:21		Vancouver, British Columbia	English	/Users/etetzlaff/Zotero/storage/QKU3SUGU/Chan - 2021 - Persistent heat dome has helped spark 64 new wildf.pdf
268	Included	included content related to toxic drug use and/or over-dose related deaths	newspaperArticle	2021	Chan, Cheryl	Surge in sudden deaths, distress calls in Lower Mainland driven by heat wave	The Province	https://www.proquest.com/docview/2546801161?accountid=27430	2021-06-30	2022-02-21 17:15:57	2022-04-14 03:36:24		Vancouver, British Columbia	English	/Users/etetzlaff/Zotero/storage/SZN8JQY4/Chan - 2021 - Surge in sudden deaths, distress calls in Lower Ma.pdf
269	Excluded	did not include content related to toxic drug use and/or over-dose related deaths	newspaperArticle	2021	Chan, Cheryl	During heat wave, check COVID-19 clinic locations before you go	The Province	https://www.proquest.com/docview/2545442192?accountid=27430	2021-06-27	2022-02-21 17:15:57	2022-03-28 14:52:49		Vancouver, British Columbia	English	/Users/etetzlaff/Zotero/storage/KXZDPPBX/Chan - 2021 - During heat wave, check COVID-19 clinic locations .pdf
270	Excluded	did not include content related to toxic drug use and/or over-dose related deaths	newspaperArticle	2021	Chesnut, Helen	Recent extreme heat hard on plants	The Province	https://www.proquest.com/docview/2556176952?accountid=27430	2021-07-29	2022-02-21 17:15:57	2022-04-13 02:40:03		Vancouver, British Columbia	English	/Users/etetzlaff/Zotero/storage/3I7CXWPN/Chesnut - 2021 - Recent extreme heat hard on plants.pdf
271	Excluded	did not include content related to toxic drug use and/or over-dose related deaths	newspaperArticle	2021	Chesnut, Helen	Suffering from poor fruit development? Temperature extremes likely the culprit	The Province	https://www.proquest.com/docview/2562657134?accountid=27430	2021-08-19	2022-02-21 17:15:57	2022-04-14 03:25:26		Vancouver, British Columbia	English	/Users/etetzlaff/Zotero/storage/XSKPCSGV/ProQuestDocuments-2022-02-23-5.pdf
272	Excluded	did not include content related to toxic drug use and/or over-dose related deaths	newspaperArticle	2021	Chowdhury, Ibnul	Morning Update: 'Like a war zone': Lytton B.C. destroyed by fire, residents evacuated amid record-breaking heat wave in Western Canada: Plus, Canada among 130 countries announcing deal to overhaul global tax rules	The Globe and Mail	https://www.proquest.com/docview/2547435700?accountid=27430	2021-07-02	2022-02-21 17:15:57	2022-04-18 02:51:38			English	/Users/etetzlaff/Zotero/storage/R5CGTEH7/Chowdhury - 2021 - Morning Update 'Like a war zone' Lytton B.C. des.pdf
273	Excluded	did not include content related to toxic drug use and/or over-dose related deaths	newspaperArticle	2021	Condon, Olivia	Century-old city heat record falls; Energy usage also at all-time high with more hot weather in forecast	Calgary Herald.com	https://www.proquest.com/docview/2546801171?accountid=27430	2021-06-30	2022-02-21 17:15:57	2022-04-18 01:52:21		Calgary, Alberta	English	/Users/etetzlaff/Zotero/storage/ESVKGXRU/Condon - 2021 - Century-old city heat record falls; Energy usage a.pdf
274	Excluded	did not include content related to toxic drug use and/or over-dose related deaths	newspaperArticle	2021	Cook, Dustin	Trash collector skips thousands of bins in heat wave	Edmonton Journal	https://www.proquest.com/docview/2549842988?accountid=27430	2021-07-09	2022-02-21 17:15:57	2022-04-18 00:52:58		Edmonton, Alberta	English	/Users/etetzlaff/Zotero/storage/C5WNJHK7/Cook - 2021 - Trash collector skips thousands of bins in heat wa.pdf; /Users/etetzlaff/Zotero/storage/82QZRW2Q/Factiva-20220316-1507 copy.pdf
275	Excluded	did not include content related to toxic drug use and/or over-dose related deaths	newspaperArticle	2021	Cook, Dustin; Pelech, Allison	City enacts extreme weather response ahead of heat wave	Edmonton Journal	https://www.proquest.com/docview/2545294831?accountid=27430	2021-06-26	2022-02-21 17:15:57	2022-03-27 01:52:02		Edmonton, Alberta	English	/Users/etetzlaff/Zotero/storage/LCXJMSTK/Cook and Pelech - 2021 - City enacts extreme weather response ahead of heat.pdf
276	Excluded	did not include content related to toxic drug use and/or over-dose related deaths	newspaperArticle	2021	Cordasco, Lisa	Province feeling heat for not using emergency alert system	The Vancouver Sun	https://www.proquest.com/docview/2598813453?accountid=27430	2021-11-18	2022-02-21 17:15:57	2022-04-18 02:40:31		Vancouver, British Columbia	English	/Users/etetzlaff/Zotero/storage/EWSVZCPI/Cordasco - 2021 - Province feeling heat for not using emergency aler.pdf
277	Excluded	did not include content related to toxic drug use and/or over-dose related deaths	newspaperArticle	2021	Cordasco, Lisa	B.C. shakes up ambulance service after heat-wave meltdown	The Province	https://www.proquest.com/docview/2551809613?accountid=27430	2021-07-15	2022-02-21 17:15:57	2022-03-26 05:07:28		Vancouver, B.C., Canada Vancouver, B.C., Vancouver, B.C.	English	/Users/etetzlaff/Zotero/storage/8UD9XH2K/Cordasco - 2021 - B.C. shakes up ambulance service after heat-wave m.pdf
278	Excluded	did not include content related to toxic drug use and/or over-dose related deaths	newspaperArticle	2021	Cosh, Colby	Withering Heat Dome sends West back indoors	National Post	https://www.proquest.com/docview/2546417009?accountid=27430	2021-06-29	2022-02-21 17:15:57	2022-03-21 21:35:49		Don Mills, Ont., Canada Don Mills, Ont., Don Mills, Ont.	English	/Users/etetzlaff/Zotero/storage/P37RD43D/Cosh - 2021 - Withering Heat Dome sends West back indoors.pdf
279	Excluded	did not include content related to toxic drug use and/or over-dose related deaths	newspaperArticle	2021	Cox, Wendy; Keller, James	Western Canada: B.C. heat wave deaths prompt calls for changes to emergency services: During last month's heat wave in B.C. there were 777 sudden deaths reported - nearly four times the average in recent years		https://www.proquest.com/docview/2551178303?accountid=27430	2021-07-14	2022-02-21 17:15:57	2022-03-21 21:40:57			English	/Users/etetzlaff/Zotero/storage/4RA95C9Y/Cox and Keller - 2021 - Western Canada B.C. heat wave deaths prompt calls.pdf
280	Excluded	did not include content related to toxic drug use and/or over-dose related deaths	newspaperArticle	2021	Cox, Wendy; Keller, James	Western Canada: Internal government documents reveal B.C.'s 9-1-1 system was unprepared for heat wave, as NDP set to weaken information-access laws: Documents released Tuesday by the Opposition Liberals show B.C.'s 9-1-1 system was woefully understaffed during the summer heat wave. The revelations, obtained under Freedom of Information legislation, come as the NDP government is being criticized f…		https://www.proquest.com/docview/2586406998?accountid=27430	2021-10-27	2022-02-21 17:15:57	2022-03-21 21:39:57			English	/Users/etetzlaff/Zotero/storage/8XZ926IP/Cox and Keller - 2021 - Western Canada Internal government documents reve.pdf
281	Excluded	did not include content related to toxic drug use and/or over-dose related deaths	newspaperArticle	2021	Cox, Wendy; Keller, James	Western Canada: Heatwave in B.C. and Alberta linked to dozens of deaths as hot weather shatters records: The B.C. and Alberta heatwave is expected to push east into the Prairies, with the worst yet to come in Alberta, where some places have already seen temperatures above 40 C		https://www.proquest.com/docview/2546573813?accountid=27430	2021-06-30	2022-02-21 17:15:57	2022-03-21 21:40:30			English	/Users/etetzlaff/Zotero/storage/6WMQIBU7/Cox and Keller - 2021 - Western Canada Heatwave in B.C. and Alberta linke.pdf
282	Excluded	did not include content related to toxic drug use and/or over-dose related deaths	newspaperArticle	2021	Cox, Wendy; Keller, James	Western Canada: In B.C., once-in-a-century weather events become the norm: This year's devastating B.C. storms, fires and heat waves have presented hard truths: Unprecedented is now precedent and "once-in-a-century" may simply be the first of more to come		https://www.proquest.com/docview/2598047874?accountid=27430	2021-11-17	2022-02-21 17:15:57	2022-04-15 15:15:13			English	/Users/etetzlaff/Zotero/storage/MTNC5C27/Cox and Keller - 2021 - Western Canada In B.C., once-in-a-century weather.pdf
283	Excluded	did not include content related to toxic drug use and/or over-dose related deaths	newspaperArticle	2021	Cox, Wendy; Keller, James	Western Canada: Residents of Lytton take stock after wildfire destroys town amid historic B.C. heatwave: The village of Lytton, B.C., makes international headlines due to an unprecedented heatwave generating a devastating wildfire		https://www.proquest.com/docview/2547905073?accountid=27430	2021-07-03	2022-02-21 17:15:57	2022-03-21 21:39:44			English	/Users/etetzlaff/Zotero/storage/8YDKCD6D/Cox and Keller - 2021 - Western Canada Residents of Lytton take stock aft.pdf
284	Excluded	did not include content related to toxic drug use and/or over-dose related deaths	newspaperArticle	2021	Crawford, Tiffany	Drought affecting much of B.C. because of low rainfall, heat wave	Victoria Times Colonist	https://www.proquest.com/docview/2550187911?accountid=27430	2021-07-11	2022-02-21 17:13:21	2022-04-18 02:18:12		Victoria, British Columbia	English	/Users/etetzlaff/Zotero/storage/QFQTUAYP/2021 - Drought affecting much of B.C. because of low rain.pdf; /Users/etetzlaff/Zotero/storage/TLYXR28V/Crawford - 2021 - Drought affecting much of B.C. because of low rain.pdf
285	Excluded	did not include content related to toxic drug use and/or over-dose related deaths	newspaperArticle	2021	Crawford, Tiffany	Glass tower dwellers at energy disadvantage; With province gripped by heat wave, B.C. Hydro offers a few tips for cutting electricity costs	The Vancouver Sun	https://www.proquest.com/docview/2545295728?accountid=27430	2021-06-26	2022-02-21 17:13:21	2022-03-30 02:51:15		Vancouver, British Columbia	English	/Users/etetzlaff/Zotero/storage/HVS8TAVX/2021 - Glass tower dwellers at energy disadvantage during.pdf; /Users/etetzlaff/Zotero/storage/QAQY36TC/Crawford - 2021 - Glass tower dwellers at energy disadvantage; With .pdf
286	Included	included content related to toxic drug use and/or over-dose related deaths	newspaperArticle	2021	Culbert, Lori	Feeling the heat; Overwhelmed by deaths from opioids, COVID and climate change, B.C.'s coroners struggle to keep up	The Province	https://www.proquest.com/docview/2585215914?accountid=27430	2021-10-24	2022-02-21 17:15:57	2022-03-29 02:53:14		Vancouver, British Columbia	English	/Users/etetzlaff/Zotero/storage/Q5PCI8A6/Culbert - 2021 - Feeling the heat; Overwhelmed by deaths from opioi.pdf
287	Included	included content related to toxic drug use and/or over-dose related deaths	newspaperArticle	2021	Culbert, Lori	Overwhelmed: Hammered by heat wave, opioid and COVID deaths, B.C. coroners struggle to keep up	The Vancouver Sun	https://www.proquest.com/docview/2585056782?accountid=27430	2021-10-23	2022-02-21 17:15:57	2022-04-12 04:11:13		Vancouver, British Columbia	English	/Users/etetzlaff/Zotero/storage/MCVB953Z/Culbert - 2021 - Overwhelmed Hammered by heat wave, opioid and COV.pdf
288	Excluded	did not include content related to toxic drug use and/or over-dose related deaths	newspaperArticle	2021	Day, Cindy	How would you describe this heat?: weather BY Day	Chronicle - Herald	https://www.proquest.com/docview/2546986725?accountid=27430	2021-06-30	2022-02-21 17:15:57	2022-03-31 11:42:03		Halifax, Nova Scotia	English	/Users/etetzlaff/Zotero/storage/QKJ36R65/Day - 2021 - How would you describe this heat weather BY Day.pdf
289	Excluded	did not include content related to toxic drug use and/or over-dose related deaths	newspaperArticle	2021	Dayal, Pratyush	Scorching heat imperils elderly, vulnerable; Health authorities urge high-risk groups, outdoor workers to stay hydrated as temperatures soar	The Province	https://www.proquest.com/docview/2545442085?accountid=27430	2021-06-27	2022-02-21 17:15:57	2022-04-18 01:04:54		Vancouver, British Columbia	English	/Users/etetzlaff/Zotero/storage/AGL5H52T/Dayal - 2021 - Scorching heat imperils elderly, vulnerable; Healt.pdf; /Users/etetzlaff/Zotero/storage/UT7PEWE2/Dayal - Scorching heat imperils elderly vulnerable.pdf
290	Excluded	did not include content related to toxic drug use and/or over-dose related deaths	newspaperArticle	2021	Dayal, Pratyush	Wildfire worry as heat wave looms; George Road blaze near Lytton grows to an estimated 350 hectares	The Province	https://www.proquest.com/docview/2545002422?accountid=27430	2021-06-25	2022-02-21 17:15:57	2022-04-18 01:07:15		Vancouver, B.C., Canada Vancouver, B.C., Vancouver, B.C.	English	/Users/etetzlaff/Zotero/storage/ZQG7BX33/Dayal - 2021 - Wildfire worries grow as heat wave descends; 'Out .pdf; /Users/etetzlaff/Zotero/storage/UV9WA2JB/Dayal - 2021 - Wildfire worry as heat wave looms; George Road bla.pdf
291	Excluded	did not include content related to toxic drug use and/or over-dose related deaths	newspaperArticle	2021	Dickson, Louise	Heat wave continues, with unseasonably warm temperatures for rest of week; Strong ocean winds forecast, with high temperatures in middle 20s	Victoria Times Colonist	https://www.proquest.com/docview/2547819458?accountid=27430	2021-07-02	2022-02-21 17:15:57	2022-04-18 02:18:30		Victoria, British Columbia	English	/Users/etetzlaff/Zotero/storage/4QUIR2BW/Dickson - 2021 - Heat wave continues, with unseasonably warm temper.pdf
292	Excluded	did not include content related to toxic drug use and/or over-dose related deaths	newspaperArticle	2021	Dickson, Louise	Expect more heat waves, higher temperatures, says climate scientist: 'We ain't seen nothing yet'	Victoria Times Colonist	https://www.proquest.com/docview/2546832970?accountid=27430	2021-06-30	2022-02-21 17:15:57	2022-04-18 02:18:26		Victoria, British Columbia	English	/Users/etetzlaff/Zotero/storage/NUVPZ5MI/Dickson - 2021 - Expect more heat waves, higher temperatures, says .pdf
293	Excluded	did not include content related to toxic drug use and/or over-dose related deaths	newspaperArticle	2021	Dickson, Louise	Businesses close, ice runs out as temperatures smash records; Highest numbers ever recorded at Gonzales; cooler weather is in forecast	Victoria Times Colonist	https://www.proquest.com/docview/2546449813?accountid=27430	2021-06-29	2022-02-21 17:15:57	2022-04-18 02:18:22		Victoria, British Columbia	English	/Users/etetzlaff/Zotero/storage/CYC79IIU/Dickson - 2021 - Businesses close, ice runs out as temperatures sma.pdf
294	Excluded	did not include content related to toxic drug use and/or over-dose related deaths	newspaperArticle	2021	Egan-Elliott, Roxanne	One billion seashore animals may have died in heat wave; Biologists estimates death toll of mussels in Salish Sea	The Province	https://www.proquest.com/docview/2549843379?accountid=27430	2021-07-09	2022-02-21 17:15:57	2022-04-12 03:44:49		Vancouver, British Columbia	English	/Users/etetzlaff/Zotero/storage/DY8F4NZT/Egan-Elliott - 2021 - One billion seashore animals may have died in heat.pdf
295	Excluded	did not include content related to toxic drug use and/or over-dose related deaths	newspaperArticle	2021	Egan-Elliott, Roxanne	East Island hit hard in heat wave, water was shield for west coast	Victoria Times Colonist	https://www.proquest.com/docview/2554931239?accountid=27430	2021-07-25	2022-02-21 17:15:57	2022-04-18 02:18:39		Victoria, British Columbia	English	/Users/etetzlaff/Zotero/storage/FXKT2ER7/Egan-Elliott - 2021 - East Island hit hard in heat wave, water was shiel.pdf
296	Excluded	did not include content related to toxic drug use and/or over-dose related deaths	newspaperArticle	2021	Egan-Elliott, Roxanne	A billion seashore animals may have died in heat wave, says UBC scientist	The Vancouver Sun	https://www.proquest.com/docview/2549487495?accountid=27430	2021-07-08	2022-02-21 17:15:57	2022-03-22 14:35:49		Vancouver, B.C., Canada Vancouver, B.C., Vancouver, B.C.	English	/Users/etetzlaff/Zotero/storage/HQVM8WJT/2021 - A billion seashore animals may have died during B..pdf; /Users/etetzlaff/Zotero/storage/IXKJRJGQ/Egan-Elliott - 2021 - A billion seashore animals may have died in heat w.pdf
297	Excluded	did not include content related to toxic drug use and/or over-dose related deaths	newspaperArticle	2021	Egan-Elliott, Roxanne	More than a billion seashore animals may have died in heat wave	Victoria Times Colonist	https://www.proquest.com/docview/2551834195?accountid=27430	2021-07-15	2022-02-21 17:15:57	2022-04-18 02:18:34		Victoria, B.C., Canada Victoria, B.C., Victoria, B.C.	English	/Users/etetzlaff/Zotero/storage/96PLTUPB/Egan-Elliott - 2021 - More than a billion seashore animals may have died.pdf
298	Excluded	did not include content related to toxic drug use and/or over-dose related deaths	newspaperArticle	2021	Egan-Elliott, Roxanne; Chan, Cheryl	Extreme heat suspected in spike in sudden deaths: chief coroner	Victoria Times Colonist	https://www.proquest.com/docview/2546832933?accountid=27430	2021-06-30	2022-02-21 17:15:57	2022-04-18 02:18:45		Victoria, British Columbia	English	/Users/etetzlaff/Zotero/storage/KIZ4IAUM/Egan-Elliott and Chan - 2021 - Extreme heat suspected in spike in sudden deaths .pdf
299	Excluded	did not include content related to toxic drug use and/or over-dose related deaths	newspaperArticle	2021	Filipski, Gerald	Hydrating amid a heat wave; Growing things outdoors; Extra water, mulch and shade screens can help protect your plants in hot weather	Edmonton Journal	https://www.proquest.com/docview/2552526937?accountid=27430	2021-07-17	2022-02-21 17:16:42	2022-03-31 11:51:10		Edmonton, Alberta	English	/Users/etetzlaff/Zotero/storage/E8T3HDA3/Filipski - 2021 - Hydrating amid a heat wave; Growing things outdoor.pdf
300	Excluded	did not include content related to toxic drug use and/or over-dose related deaths	newspaperArticle	2021	Friedman, Gabriel	Heat waves expose strains on energy infrastructure	The Ottawa Citizen	https://www.proquest.com/docview/2551809137?accountid=27430	2021-07-15	2022-02-21 17:16:42	2022-03-31 00:55:05		Ottawa, Ontario	English	/Users/etetzlaff/Zotero/storage/D2J352VF/Friedman - 2021 - Heat waves expose strains on energy infrastructure.pdf
301	Excluded	did not include content related to toxic drug use and/or over-dose related deaths	newspaperArticle	2021	Friedman, Gabriel	‘Historically unprecedented’: WEATHER: B.C. could set hottest Canadian temperature record	Chronicle - Herald	https://www.proquest.com/docview/2546607919?accountid=27430	2021-06-29	2022-02-21 17:16:42	2022-03-26 12:32:01		Halifax, Nova Scotia	English	/Users/etetzlaff/Zotero/storage/Y7R8H2ID/Friedman - 2021 - ‘Historically unprecedented’ WEATHER B.C. could .pdf
302	Excluded	did not include content related to toxic drug use and/or over-dose related deaths	newspaperArticle	2021	Friedman, Gabriel	B.C. towns set to break heat record; Temperatures forecast to hit 47 c, highest in canada in 84 years	Montreal Gazette	https://www.proquest.com/docview/2545820310?accountid=27430	2021-06-28	2022-02-21 17:16:42	2022-03-26 05:08:05		Montreal, Que., Canada Montreal, Que., Montreal, Que.	English	/Users/etetzlaff/Zotero/storage/ND8GUU4T/Friedman - 2021 - B.C. towns set to break heat record; Temperatures .pdf
303	Excluded	did not include content related to toxic drug use and/or over-dose related deaths	newspaperArticle	2021	Gervais, Brittany	Grasshoppers swarm Lethbridge; Long stretch of hot weather improves growth, survival rate of hungry insects	Calgary Herald.com	https://www.proquest.com/docview/2554671832?accountid=27430	2021-07-24	2022-02-21 17:16:42	2022-04-18 01:53:21		Calgary, Alberta	English	/Users/etetzlaff/Zotero/storage/PETNTM5X/Gervais - 2021 - Grasshoppers swarm Lethbridge; Long stretch of hot.pdf
304	Excluded	did not include content related to toxic drug use and/or over-dose related deaths	newspaperArticle	2021	Gilbertson, Wes	Golf course crews bracing for a scorcher; Week of unprecedented heat will he hard on courses and maintenance staff, too	Calgary Herald.com	https://www.proquest.com/docview/2545830074?accountid=27430	2021-06-28	2022-02-21 17:16:42	2022-04-30 19:15:54		Calgary, Alberta	English	/Users/etetzlaff/Zotero/storage/Q4VQ6883/Factiva-20220316-1037 copy.pdf; /Users/etetzlaff/Zotero/storage/DKSSMILW/Gilbertson - 2021 - Golf course crews bracing for a scorcher; Week of .pdf
305	Excluded	did not include content related to toxic drug use and/or over-dose related deaths	newspaperArticle	2021	Griffin, Kevin	Extreme heat wave signals future dangers; Experts agree, 'We need to take climate change seriously'	The Province	https://www.proquest.com/docview/2547794492?accountid=27430	2021-07-02	2022-02-21 17:16:42	2022-03-29 01:42:28		Vancouver, British Columbia	English	/Users/etetzlaff/Zotero/storage/MUDYNVWU/Griffin - 2021 - Extreme heat wave signals future dangers; Experts .pdf
306	Excluded	did not include content related to toxic drug use and/or over-dose related deaths	newspaperArticle	2021	Baum, Kathryn Blaze; Semeniuk, Ivan; McClearn, Matthew	Record high temperatures cooking 'Canada's hot spot'; Lytton locals head for the hills in bid to escape oppressive heat	The Globe and Mail	https://www.proquest.com/docview/2546423903?accountid=27430	2021-06-29	2022-02-21 17:16:42	2022-04-18 03:08:19		Toronto, Ontario	English	/Users/etetzlaff/Zotero/storage/QRUZ34TU/Griffin - 2021 - Record high temperatures cooking 'Canada's hot spo.pdf
307	Excluded	did not include content related to toxic drug use and/or over-dose related deaths	newspaperArticle	2021	Griffin, Kevin	B.C. gears up to tackle heat wave; Measures include extra staffing at hospital ERs, cooling centres	The Vancouver Sun	https://www.proquest.com/docview/2560508084?accountid=27430	2021-08-12	2022-02-21 17:16:42	2022-03-22 14:46:03		Vancouver, B.C., Canada Vancouver, B.C., Vancouver, B.C.	English	/Users/etetzlaff/Zotero/storage/X5DA838E/Griffin - 2021 - B.C. gears up to tackle heat wave; Measures includ.pdf
308	Excluded	did not include content related to toxic drug use and/or over-dose related deaths	newspaperArticle	2021	Griffin, Kevin	All fans on deck for heat wave; Residents asked to check neighbours, help seniors cope as mercury soars again	The Province	https://www.proquest.com/docview/2560496692?accountid=27430	2021-08-12	2022-02-21 17:16:42	2022-03-26 16:02:42		Vancouver, British Columbia	English	/Users/etetzlaff/Zotero/storage/HIEKEWGZ/Griffin - 2021 - All fans on deck for heat wave; Residents asked to.pdf
309	Excluded	did not include content related to toxic drug use and/or over-dose related deaths	newspaperArticle	2021	Griffin, Kevin	Heat wave stark reminder of connection ecosystem's health has to our own: profs; 'This should be another wake-up call. ... For our lifetime, climate change is here'	The Vancouver Sun	https://www.proquest.com/docview/2547792498?accountid=27430	2021-07-02	2022-02-21 17:16:42	2022-03-31 00:51:34		Vancouver, British Columbia	English	/Users/etetzlaff/Zotero/storage/3VYR3HUE/Griffin - 2021 - Heat wave stark reminder of connection ecosystem's.pdf
310	Excluded	did not include content related to toxic drug use and/or over-dose related deaths	newspaperArticle	2021	Griffiths, Nathan	Metro's low-income households feel effects of heat waves more than wealthier areas	The Province	https://www.proquest.com/docview/2560970246?accountid=27430	2021-08-13	2022-02-21 17:16:42	2022-03-21 22:17:14		Vancouver, B.C., Canada Vancouver, B.C., Vancouver, B.C.	English	/Users/etetzlaff/Zotero/storage/4L3Z2L9D/Griffiths - 2021 - Metro's low-income households feel effects of heat.pdf
311	Excluded	did not include content related to toxic drug use and/or over-dose related deaths	newspaperArticle	2021	Griffiths, Nathan	Coroner confirms 569 deaths linked to June heat wave	Victoria Times Colonist	https://www.proquest.com/docview/2557716052?accountid=27430	2021-08-03	2022-02-21 17:16:42	2022-04-18 02:22:38		Victoria, British Columbia	English	/Users/etetzlaff/Zotero/storage/9IHBXXEL/Griffiths - 2021 - Coroner confirms 569 deaths linked to June heat wa.pdf
312	Excluded	did not include content related to toxic drug use and/or over-dose related deaths	newspaperArticle	2021	Griffiths, Nathan	Low-income Metro households feel the heat; Neighbourhoods with more trees, less pavement have cooling edge	The Vancouver Sun	https://www.proquest.com/docview/2560970574?accountid=27430	2021-08-13	2022-02-21 17:16:42	2022-04-01 02:11:39		Vancouver, British Columbia	English	/Users/etetzlaff/Zotero/storage/X24EWGR7/Griffiths - 2021 - Low-income Metro households feel the heat; Neighbo.pdf
313	Excluded	did not include content related to toxic drug use and/or over-dose related deaths	newspaperArticle	2021	Grochowski, Sarah	Rise in extreme weather events popularizing meteorological terms; Heat dome, bomb cyclone, waterspouts becoming part of everyday vernacular	The Vancouver Sun	https://www.proquest.com/docview/2597619293?accountid=27430	2021-11-15	2022-02-21 17:16:42	2022-04-13 03:18:23		Vancouver, British Columbia	English	/Users/etetzlaff/Zotero/storage/RHRTGTKR/Grochowski - 2021 - Rise in extreme weather events popularizing meteor.pdf
314	Excluded	did not include content related to toxic drug use and/or over-dose related deaths	newspaperArticle	2021	Grochowski, Sarah	Learning the language of extreme weather; Powerful storms, heat waves bring little known meteorological terms into mainstream vocabulary	The Province	https://www.proquest.com/docview/2597617552?accountid=27430	2021-11-15	2022-02-21 17:16:42	2022-04-01 01:04:46		Vancouver, British Columbia	English	/Users/etetzlaff/Zotero/storage/AX9MUFSQ/Grochowski - 2021 - Learning the language of extreme weather; Powerful.pdf
315	Excluded	did not include content related to toxic drug use and/or over-dose related deaths	newspaperArticle	2021	Grochowski, Sarah	Heat dome, Pineapple Express, water spout: Extreme weather events a new normal in B.C	The Vancouver Sun	https://www.proquest.com/docview/2596800987?accountid=27430	2021-11-12	2022-02-21 17:16:42	2022-04-18 02:41:54		Vancouver, British Columbia	English	/Users/etetzlaff/Zotero/storage/LANH8KIU/Grochowski - 2021 - Heat dome, Pineapple Express, water spout Extreme.pdf; /Users/etetzlaff/Zotero/storage/QGT65B6Y/Heat dome, Pineapple Express, water spout Extreme weather events a new normal in B.C. Healthing.pdf; /Users/etetzlaff/Zotero/storage/SUYBQWYN/Heat dome, Pineapple Express, water spout Extreme.pdf
316	Excluded	did not include content related to toxic drug use and/or over-dose related deaths	newspaperArticle	2021	Hager, Mike	Lytton evacuees to get chance to see wildfire devastation first hand: Fire that broke out during heat wave destroyed most of Lytton, where two people have died and several others remain unaccounted for	The Globe and Mail	https://www.proquest.com/docview/2549058299?accountid=27430	2021-07-08	2022-02-21 17:16:42	2022-07-15 00:34:45		Toronto, Ontario	English	/Users/etetzlaff/Zotero/storage/ZFATQDLH/Hager - 2021 - Lytton evacuees to get chance to see wildfire deva.pdf; /Users/etetzlaff/Zotero/storage/2WZFQC73/Hager - Lytton evacuees to see devastation first hand.pdf
317	Excluded	did not include content related to toxic drug use and/or over-dose related deaths	newspaperArticle	2021	Hager, Mike; Lee, Chantelle	B.C. vows to improve ambulance system after heat wave overwhelms services	The Globe and Mail	https://www.proquest.com/docview/2551452878?accountid=27430	2021-07-15	2022-02-21 17:16:42	2022-04-18 00:48:19		Toronto, Ontario	English	/Users/etetzlaff/Zotero/storage/X3FL2SHH/biblioeureka20220317135537.pdf; /Users/etetzlaff/Zotero/storage/E9IPT7FX/Hager and Lee - 2021 - B.C. vows improvements to ambulance system after h.pdf; /Users/etetzlaff/Zotero/storage/NSXIMUPI/Hager and Lee - 2021 - B.C. vows to improve ambulance system after heat w.pdf
318	Excluded	did not include content related to toxic drug use and/or over-dose related deaths	newspaperArticle	2021	Hager, Mike; Xu, Xiao	B.C. pledges to use Alert Ready system for more natural disasters following wildfire response: British Columbia commits to using Canada's Alert Ready system for more natural disasters as provincial emergency planning agency is looking at including forest fire evacuations and dangerous heatwaves	The Globe and Mail	https://www.proquest.com/docview/2554109114?accountid=27430	2021-07-22	2022-02-21 17:16:42	2022-04-18 03:02:26		Toronto, Ontario	English	/Users/etetzlaff/Zotero/storage/MDZTQQJU/Hager and Xu - 2021 - B.C. pledges to use Alert Ready system for more na.pdf
319	Excluded	did not include content related to toxic drug use and/or over-dose related deaths	newspaperArticle	2021	Harnett, Cindy E.	Record heat brings 'high danger' of wildfires on Island	Victoria Times Colonist	https://www.proquest.com/docview/2547819308?accountid=27430	2021-07-02	2022-02-21 17:16:42	2022-04-18 02:18:49		Victoria, British Columbia	English	/Users/etetzlaff/Zotero/storage/AIC4QNW6/Factiva-20220316-1432.pdf; /Users/etetzlaff/Zotero/storage/U2SZS4NS/Harnett - 2021 - Record heat brings 'high danger' of wildfires on I.pdf
320	Excluded	did not include content related to toxic drug use and/or over-dose related deaths	newspaperArticle	2021	Henley, Arden; Thyer, Linda	School burials, extreme heat profoundly linked; Harmful ways we treat people and nature are connected, say Arden Henley and Linda Thyer	The Vancouver Sun	https://www.proquest.com/docview/2549973979?accountid=27430	2021-07-10	2022-02-21 17:16:42	2022-04-13 18:22:43		Vancouver, British Columbia	English	/Users/etetzlaff/Zotero/storage/PLA46BT3/Henley and Thyer - 2021 - School burials, extreme heat profoundly linked; Ha.pdf
321	Excluded	did not include content related to toxic drug use and/or over-dose related deaths	newspaperArticle	2021	Herring, Jason	'Dangerous and historic' heat wave set to hit city	Calgary Herald.com	https://www.proquest.com/docview/2545003152?accountid=27430	2021-06-25	2022-02-21 17:16:42	2022-04-18 01:52:17		Calgary, Alberta	English	/Users/etetzlaff/Zotero/storage/6G9G7AFE/Herring - 2021 - 'Dangerous and historic' heat wave set to hit city.pdf
322	Excluded	did not include content related to toxic drug use and/or over-dose related deaths	newspaperArticle	2021	Herring, Jason; Short, Dylan	City in grip of extreme heat wave; Warning issued with record highs forecast for most of coming week	Calgary Herald.com	https://www.proquest.com/docview/2545828826?accountid=27430	2021-06-28	2022-02-21 17:16:42	2022-04-18 01:51:46		Calgary, Alberta	English	/Users/etetzlaff/Zotero/storage/SHIFUD9F/Herring and Short - 2021 - City in grip of extreme heat wave; Warning issued .pdf
323	Excluded	did not include content related to toxic drug use and/or over-dose related deaths	newspaperArticle	2021	Humphreys, Adrian	'It ... feels apocalyptic'; Wildfire consumes b.c.town after heat dome sets hottest temperature record	The Windsor Star	https://www.proquest.com/docview/2547793860?accountid=27430	2021-07-02	2022-02-21 17:16:42	2022-03-31 12:32:37		Windsor, Ontario	English	/Users/etetzlaff/Zotero/storage/MSVNUWLR/Humphreys - 2021 - 'It ... feels apocalyptic'; Wildfire consumes b.c..pdf
324	Included	included content related to toxic drug use and/or over-dose related deaths	newspaperArticle	2021	Jang, Brent; Woo, Andrea	Health warnings issued amid heat wave	The Globe and Mail	https://www.proquest.com/docview/2545461457?accountid=27430	2021-06-28	2022-02-21 17:16:42	2022-03-30 11:48:41		Toronto, Ontario	English	/Users/etetzlaff/Zotero/storage/J2A6GIPD/Jang and Woo - 2021 - Health warnings issued amid heat wave.pdf; /Users/etetzlaff/Zotero/storage/ANKCW3ND/Jang and Woo - Health warnings issued amid heat wave.pdf
325	Excluded	did not include content related to toxic drug use and/or over-dose related deaths	newspaperArticle	2021	Jang, Brent; Woo, Andrea	Record-breaking heat wave across Western Canada prompts health warnings: Temperatures have soared to levels well above seasonal averages across Western Canada, with forecasts of record highs in the days ahead in parts of British Columbia	The Globe and Mail	https://www.proquest.com/docview/2545428238?accountid=27430	2021-06-27	2022-02-21 17:16:42	2022-04-26 16:26:49		Toronto, Ontario	English	/Users/etetzlaff/Zotero/storage/2AXFSD9D/Jang and Woo - 2021 - Record-breaking heat wave across Western Canada pr.pdf; /Users/etetzlaff/Zotero/storage/BSSCQH7X/Record-breaking heat wave across Western Canada pr.pdf
326	Excluded	did not include content related to toxic drug use and/or over-dose related deaths	newspaperArticle	2021	Januta, Andrea	Heat extremes may become much more likely; New study	The Vancouver Sun	https://www.proquest.com/docview/2555499145?accountid=27430	2021-06-27	2022-02-21 17:16:42	2022-03-30 23:15:24		Vancouver, British Columbia	English	/Users/etetzlaff/Zotero/storage/QTCUPPE7/Januta - 2021 - Heat extremes may become much more likely; New stu.pdf
327	Excluded	did not include content related to toxic drug use and/or over-dose related deaths	newspaperArticle	2021	Jennifer Van Syckle Sandra Vamos; Weru, Lawrence	Avoiding the dire effects of next heat wave starts at the local level	The Vancouver Sun	https://www.proquest.com/docview/2551430648?accountid=27430	2021-07-14	2022-02-21 17:16:42	2022-03-22 14:43:49		Vancouver, B.C., Canada Vancouver, B.C., Vancouver, B.C.	English	/Users/etetzlaff/Zotero/storage/95VXWKDM/Jennifer Van Syckle Sandra Vamos and Weru - 2021 - Avoiding the dire effects of next heat wave starts.pdf
328	Excluded	did not include content related to toxic drug use and/or over-dose related deaths	newspaperArticle	2021	Jensen, Pat	Not much leadership, plenty of ignorance, and a touch of anarchy	Victoria Times Colonist	https://www.proquest.com/docview/2548770461?accountid=27430	2021-07-06	2022-02-21 17:16:42	2022-04-18 02:24:35		Victoria, British Columbia	English	/Users/etetzlaff/Zotero/storage/IPSPNIAZ/Jensen - 2021 - Not much leadership, plenty of ignorance, and a to.pdf
329	Excluded	did not include content related to toxic drug use and/or over-dose related deaths	newspaperArticle	2021	Joannou, Ashley	Residents asked to keep an eye out for people in distress as heat wave descends	Edmonton Journal	https://www.proquest.com/docview/2545822669?accountid=27430	2021-06-28	2022-02-21 17:16:42	2022-04-13 03:10:23		Edmonton, Alberta	English	/Users/etetzlaff/Zotero/storage/SWNG7SF7/Joannou - 2021 - Residents asked to keep an eye out for people in d.pdf
330	Excluded	did not include content related to toxic drug use and/or over-dose related deaths	newspaperArticle	2021	Johnson, Lisa	Province saw spike in reported deaths during recent heat wave	Calgary Herald.com	https://www.proquest.com/docview/2549493635?accountid=27430	2021-07-08	2022-02-21 17:16:42	2022-04-18 01:51:49		Calgary, Alberta	English	/Users/etetzlaff/Zotero/storage/V2Q5SX2H/Johnson - 2021 - Province saw spike in reported deaths during recen.pdf
331	Excluded	did not include content related to toxic drug use and/or over-dose related deaths	newspaperArticle	2021	Johnson, Lisa	Devastating drought wreaks havoc on crops; Authorities say help coming for farmers, ranchers as hot, dry weather continues	Calgary Herald.com	https://www.proquest.com/docview/2552530300?accountid=27430	2021-07-17	2022-02-21 17:16:42	2022-04-18 01:51:52		Calgary, Alberta	English	/Users/etetzlaff/Zotero/storage/3PI8Z6YD/Factiva-20220316-1539.pdf; /Users/etetzlaff/Zotero/storage/W8JGL68W/Johnson - 2021 - Devastating drought wreaks havoc on crops; Authori.pdf
332	Excluded	did not include content related to toxic drug use and/or over-dose related deaths	newspaperArticle	2021	Johnson, Lisa	Drought a 'provincewide disaster'; Province, Ottawa vow to provide help to farmers as hot, dry weather continues	Edmonton Journal	https://www.proquest.com/docview/2552526818?accountid=27430	2021-07-17	2022-02-21 17:16:42	2022-03-28 14:39:43		Edmonton, Alberta	English	/Users/etetzlaff/Zotero/storage/KL5BNWT6/Johnson - 2021 - Drought a 'provincewide disaster'; Province, Ottaw.pdf
333	Excluded	did not include content related to toxic drug use and/or over-dose related deaths	newspaperArticle	2021	Johnson, Lisa	Province breaks summer record for power use; Demand for electricity on Monday surpassed previous record set in 2019	Edmonton Journal	https://www.proquest.com/docview/2546417140?accountid=27430	2021-06-29	2022-02-21 17:16:42	2022-04-13 01:11:59		Edmonton, Alberta	English	/Users/etetzlaff/Zotero/storage/Z9RH4WUB/Johnson - 2021 - Province breaks summer record for power use; Deman.pdf
334	Excluded	did not include content related to toxic drug use and/or over-dose related deaths	newspaperArticle	2021	Baum, Kathryn Blaze	'The plants looked as if someone took a blowtorch to them': Relentless heat is scorching crops across Western Canada: Farmers in Western Canada brace for more extreme heat and attempt to minimize damage	The Globe and Mail	https://www.proquest.com/docview/2551877490?accountid=27430	2021-07-16	2022-02-21 17:16:42	2022-04-18 03:00:31		Toronto, Ontario	English	/Users/etetzlaff/Zotero/storage/3X8D5RWQ/Kathryn Blaze Baum - 2021 - 'The plants looked as if someone took a blowtorch .pdf
335	Excluded	did not include content related to toxic drug use and/or over-dose related deaths	newspaperArticle	2021	Kathryn Blaze Baum; McClearn, Matthew	First fire, now floods: Why B.C. is trapped in a world of climate extremes: Extreme weather events are connected: With heat comes wildfires, and with wildfires come changes to the soil that can exacerbate the effects of heavy rainfall	The Globe and Mail	https://www.proquest.com/docview/2597997663?accountid=27430	2021-11-17	2022-02-21 17:16:42	2022-04-18 03:03:38		Toronto, Ontario	English	/Users/etetzlaff/Zotero/storage/XGQ59PM7/Baum and Mcclearn - First fire now floods Why BC is trapped in a world.pdf; /Users/etetzlaff/Zotero/storage/Z7E3K9VL/Kathryn Blaze Baum and McClearn - 2021 - First fire, now floods Why B.C. is trapped in a w.pdf
336	Excluded	did not include content related to toxic drug use and/or over-dose related deaths	newspaperArticle	2021	KATHRYN BLAZE BAUM; Semeniuk, Ivan; McCLEARN, MATTHEW	Western Canada's deadly heat wave is driven by climate victo change. Will it be a wake-up call?	The Globe and Mail	https://www.proquest.com/docview/2547835834?accountid=27430	2021-07-03	2022-02-21 17:16:42	2022-03-21 21:39:39		Toronto, Ont., Canada Toronto, Ont., Toronto, Ont.	English	/Users/etetzlaff/Zotero/storage/U56RX7KR/KATHRYN BLAZE BAUM et al. - 2021 - WESTERN CANADA'S DEADLY HEAT WAVE IS DRIVEN BY CLI.pdf
337	Excluded	did not include content related to toxic drug use and/or over-dose related deaths	newspaperArticle	2021	Kathryn Blaze Baum; Tait, Carrie; Hunter, Justine; McClearn, Matthew	How B.C.'s string of natural disasters are connected: While weather is naturally variable, events such as extreme heat, wildfires and flooding will become more frequent and more intense because of climate change	The Globe and Mail	https://www.proquest.com/docview/2599869020?accountid=27430	2021-11-21	2022-02-21 17:16:42	2022-04-18 03:02:40		Toronto, Ontario	English	/Users/etetzlaff/Zotero/storage/8SU98QUQ/Kathryn Blaze Baum et al. - 2021 - How B.C.'s string of natural disasters are connect.pdf
338	Excluded	did not include content related to toxic drug use and/or over-dose related deaths	newspaperArticle	2021	Keller, James; Woo, Andrea	Dangerous heat wave sets records across Western Canada: In Lytton, a village about a three-hour drive northeast of Vancouver, the temperature hit 47.5 C on Monday - the hottest on record in Canada	The Globe and Mail	https://www.proquest.com/docview/2545966714?accountid=27430	2021-06-29	2022-02-21 17:16:42	2022-04-18 03:03:05		Toronto, Ontario	English	/Users/etetzlaff/Zotero/storage/C3KKUX85/Dangerous heat wave sets records across Western Ca.pdf; /Users/etetzlaff/Zotero/storage/Y4NALR9X/Keller and Woo - 2021 - Dangerous heat wave sets records across Western Ca.pdf; /Users/etetzlaff/Zotero/storage/RL4K9C3A/Keller and Woo - 2021 - Dangerous heat wave sets records across Western Ca.pdf
339	Excluded	did not include content related to toxic drug use and/or over-dose related deaths	newspaperArticle	2021	Kloster, Darron	Dr. Henry sounds warning: 'Heat can be deadly,' with temperatures expected in 30s	Victoria Times Colonist	https://www.proquest.com/docview/2556580681?accountid=27430	2021-07-30	2022-02-21 17:16:42	2022-06-17 00:30:47		Victoria, British Columbia	English	/Users/etetzlaff/Zotero/storage/6KKZNU4N/Kloster - 2021 - Dr. Henry sounds warning 'Heat can be deadly,' wi.pdf; /Users/etetzlaff/Zotero/storage/PM5SHEX3/Times-Colonist - Dr Henry sounds warning.pdf
340	Excluded	did not include content related to toxic drug use and/or over-dose related deaths	newspaperArticle	2021	Kloster, Darron	'Heat dome' shatters temperature records	Victoria Times Colonist	https://www.proquest.com/docview/2545455779?accountid=27430	2021-06-27	2022-02-21 17:16:42	2022-04-26 13:18:49		Victoria, British Columbia	English	/Users/etetzlaff/Zotero/storage/RMSNCLYD/‘Heat dome’ shatters temperature records; 38 C in .pdf; /Users/etetzlaff/Zotero/storage/2BZ9KNEJ/Kloster - 2021 - 'Heat dome' shatters temperature records.pdf
341	Excluded	did not include content related to toxic drug use and/or over-dose related deaths	newspaperArticle	2021	Labbé, Stefan	'Dangerous' heat forecast for parts of Island	Victoria Times Colonist	https://www.proquest.com/docview/2544733788?accountid=27430	2021-06-24	2022-02-21 17:12:14	2022-04-21 01:06:57		Victoria, British Columbia	English	/Users/etetzlaff/Zotero/storage/FK2ZY2WZ/2021 - 'Dangerous' heat wave Highs up to 36 C forecasted.pdf; /Users/etetzlaff/Zotero/storage/9LMA5NH4/Labbé - 2021 - 'Dangerous' heat forecast for parts of Island.pdf
342	Excluded	did not include content related to toxic drug use and/or over-dose related deaths	newspaperArticle	2021	Labbé, Stefan	Heat waves could wipe out half of salmon catch by 2050	Victoria Times Colonist	https://www.proquest.com/docview/2578671853?accountid=27430	2021-10-03	2022-02-21 17:16:42	2022-04-18 02:19:18		Victoria, British Columbia	English	/Users/etetzlaff/Zotero/storage/7VVWB3CP/Labbé - 2021 - Heat waves could wipe out half of salmon catch by .pdf
343	Excluded	did not include content related to toxic drug use and/or over-dose related deaths	newspaperArticle	2021	Labine, Jeff	Mustard Seed calls for donations of bottled water	Edmonton Journal	https://www.proquest.com/docview/2544700096?accountid=27430	2021-06-24	2022-02-21 17:16:42	2022-04-14 00:10:42		Edmonton, Alta., Canada Edmonton, Alta., Edmonton, Alta.	English	/Users/etetzlaff/Zotero/storage/S4ZUL35D/Labine - 2021 - Mustard Seed calls for donations of bottled water.pdf; /Users/etetzlaff/Zotero/storage/UETEGTQ9/Labine - Mustard Seed calls for donations of bottled water.pdf
344	Excluded	did not include content related to toxic drug use and/or over-dose related deaths	newspaperArticle	2021	Lazaruk, Susan	B.C. urges preparation for weekend heat wave; Ensure elderly are cool, hydrated to avoid repeat of June's heavy death toll: officials	The Vancouver Sun	https://www.proquest.com/docview/2556919012?accountid=27430	2021-07-31	2022-02-21 17:17:23	2022-03-26 18:34:47		Vancouver, British Columbia	English	/Users/etetzlaff/Zotero/storage/GBSTRMYN/Lazaruk - 2021 - B.C. urges preparation for weekend heat wave; Ensu.pdf
345	Excluded	did not include content related to toxic drug use and/or over-dose related deaths	newspaperArticle	2021	Lee-Young, Joanne	B.C. melting under extreme heat wave; 50 communities set new records on Sunday and temperatures expected to soar even higher	The Province	https://www.proquest.com/docview/2545820510?accountid=27430	2021-06-28	2022-02-21 17:17:23	2022-03-26 18:26:06		Vancouver, British Columbia	English	/Users/etetzlaff/Zotero/storage/TECGMSBU/Lee-Young - 2021 - B.C. melting under extreme heat wave; 50 communiti.pdf
346	Excluded	did not include content related to toxic drug use and/or over-dose related deaths	newspaperArticle	2021	Lee-Young, Joanne	Seniors suffering in heat wave without air conditioning	The Province	https://www.proquest.com/docview/2546416598?accountid=27430	2021-06-29	2022-02-21 17:17:23	2022-04-13 18:44:57		Vancouver, British Columbia	English	/Users/etetzlaff/Zotero/storage/WPH22PQK/Lee-Young - 2021 - Seniors suffering in heat wave without air conditi.pdf
347	Excluded	did not include content related to toxic drug use and/or over-dose related deaths	newspaperArticle	2021	Lohnes, Karl	Keep your cool; Blast hot summer air with a few gadgets that'll cool things down for sleeping	Montreal Gazette	https://www.proquest.com/docview/2542950297?accountid=27430	2021-06-19	2022-02-21 17:17:23	2022-04-01 00:29:19		Montreal, Quebec	English	/Users/etetzlaff/Zotero/storage/UDY5G5TB/Lohnes - 2021 - Keep your cool; Blast hot summer air with a few ga.pdf
348	Excluded	did not include content related to toxic drug use and/or over-dose related deaths	newspaperArticle	2021	Lombrana, Laura Millan; Warren, Hayley; Sullivan, Brian K.	Heat, Floods, Fires: Jet Stream Is Key Link in Climate Disasters	Bloomberg.com		2021-07-22	2022-02-21 17:17:23	2022-04-15 15:23:35			English	/Users/etetzlaff/Zotero/storage/6IV987JC/Lombrana et al. - 2021 - Heat, Floods, Fires Jet Stream Is Key Link in Cli.pdf
349	Excluded	did not include content related to toxic drug use and/or over-dose related deaths	newspaperArticle	2021	Mcintyre, Gordon	Unexpected deaths tripled during heat wave: coroner	The Vancouver Sun	https://www.proquest.com/docview/2548039000?accountid=27430	2021-07-03	2022-02-21 17:17:23	2022-04-15 12:52:55		Vancouver, British Columbia	English	/Users/etetzlaff/Zotero/storage/7FXVJR8R/Mcintyre - 2021 - Unexpected deaths tripled during heat wave corone.pdf
350	Excluded	did not include content related to toxic drug use and/or over-dose related deaths	newspaperArticle	2021	Mcintyre, Gordon	Water saving urged as drought goes on; Brutal dry spell hits Day 43, with statement issued warning of more hot weather to come	The Province	https://www.proquest.com/docview/2555791420?accountid=27430	2021-07-28	2022-02-21 17:17:23	2022-03-21 21:44:10		Vancouver, B.C., Canada Vancouver, B.C., Vancouver, B.C.	English	/Users/etetzlaff/Zotero/storage/FNQLQ75J/Mcintyre - 2021 - Water saving urged as drought goes on; Brutal dry .pdf
351	Excluded	did not include content related to toxic drug use and/or over-dose related deaths	newspaperArticle	2021	Mcintyre, Gordon	Number of sudden deaths takes big jump in B.C. during heat wave	The Province	https://www.proquest.com/docview/2548299928?accountid=27430	2021-07-04	2022-02-21 17:17:23	2022-04-12 03:24:16		Vancouver, British Columbia	English	/Users/etetzlaff/Zotero/storage/AGTVS4WG/Mcintyre - 2021 - Number of sudden deaths takes big jump in B.C. dur.pdf
352	Excluded	did not include content related to toxic drug use and/or over-dose related deaths	newspaperArticle	2021	Mcintyre, Gordon	Businesses help workers find respite from swelter	The Province	https://www.proquest.com/docview/2546416587?accountid=27430	2021-06-29	2022-02-21 17:17:23	2022-04-30 14:16:53		Vancouver, British Columbia	English	/Users/etetzlaff/Zotero/storage/DVVEHFVP/Businesses look to protect workers.pdf; /Users/etetzlaff/Zotero/storage/KH4K3HCY/Mcintyre - 2021 - Businesses help workers find respite from swelter.pdf; /Users/etetzlaff/Zotero/storage/WRXPH2NQ/Mcintyre - 2021 - Businesses look to protect workers; Construction s.pdf
353	Excluded	did not include content related to toxic drug use and/or over-dose related deaths	newspaperArticle	2021	McPhee, John	Hot weather sign of things to come: CLIMATE CHANGE: Episodes ‘likely to intensify and become more frequent,’ expert says	Chronicle - Herald	https://www.proquest.com/docview/2565469107?accountid=27430	2021-08-27	2022-02-21 17:17:23	2022-03-31 03:07:50		Halifax, Nova Scotia	English	/Users/etetzlaff/Zotero/storage/Y98CWQI8/McPhee - 2021 - Hot weather sign of things to come CLIMATE CHANGE.pdf
354	Excluded	did not include content related to toxic drug use and/or over-dose related deaths	newspaperArticle	2021	Meissner, Dirk	Province's lack of supports may have contributed to heat-wave deaths: report	The Globe and Mail	https://www.proquest.com/docview/2579229966?accountid=27430	2021-10-06	2022-02-21 17:17:23	2022-04-13 01:17:44		Toronto, Ontario	English	/Users/etetzlaff/Zotero/storage/8S5X9KHY/Meissner - 2021 - Province's lack of supports may have contributed t.pdf
355	Excluded	did not include content related to toxic drug use and/or over-dose related deaths	newspaperArticle	2021	Minter, Brian	How to revive your heat-stressed gardens; Trimming, fertilizer and hydration can help heal plants damaged by high temperatures	The Vancouver Sun	https://www.proquest.com/docview/2548039864?accountid=27430	2021-07-03	2022-02-21 17:17:23	2022-04-18 00:56:22		Vancouver, British Columbia	English	/Users/etetzlaff/Zotero/storage/9I7XPDV4/Minter - 2021 - How to revive your heat-stressed gardens; Trimming.pdf; /Users/etetzlaff/Zotero/storage/ESKPAFLV/Minter - How to revive your heatstressed gardens.pdf
356	Excluded	did not include content related to toxic drug use and/or over-dose related deaths	newspaperArticle	2021	Nicholson, Marcy; Hirtzer, Michael	Anthrax, grasshoppers, dying clams; Just a few of the ways the record North American heat wave is taking a toll	National Post	https://www.proquest.com/docview/2552193604?accountid=27430	2021-07-16	2022-02-21 17:17:23	2022-03-22 14:42:43		Don Mills, Ont., Canada Don Mills, Ont., Don Mills, Ont.	English	/Users/etetzlaff/Zotero/storage/QEQVZNBT/Nicholson and Hirtzer - 2021 - Anthrax, grasshoppers, dying clams; Just a few of .pdf
357	Excluded	did not include content related to toxic drug use and/or over-dose related deaths	newspaperArticle	2021	Nicholson, Marcy; Pearson, Natalie Obiko	British Columbia Seeks Military Help to Fight Growing Wildfires	Calgary Herald.com		2021-07-03	2022-02-21 17:17:23	2022-04-18 01:52:33			English	/Users/etetzlaff/Zotero/storage/NWQE6YHJ/Nicholson and Pearson - British Columbia seeks military help to fight grow.pdf;
358	Excluded	did not include content related to toxic drug use and/or over-dose related deaths	newspaperArticle	2021	Nicholson, Marcy; Pearson, Natalie Obiko	Storm of the Century Stalls Canada's Biggest Port, Idles Freight	Bloomberg.com		2021-11-16	2022-02-21 17:17:23	2022-04-15 14:36:19			English	/Users/etetzlaff/Zotero/storage/WB3YNW7Q/Nicholson and Pearson - 2021 - Storm of the Century Stalls Canada's Biggest Port,.pdf;
359	Excluded	did not include content related to toxic drug use and/or over-dose related deaths	newspaperArticle	2021	Palmer, Vaughn	Needed: a proper review of heat wave failures	The Vancouver Sun	https://www.proquest.com/docview/2549973981?accountid=27430	2021-07-10	2022-02-21 17:17:23	2022-04-12 02:41:55		Vancouver, British Columbia	English	/Users/etetzlaff/Zotero/storage/G2RITH5J/Palmer - 2021 - Needed a proper review of heat wave failures.pdf
360	Excluded	did not include content related to toxic drug use and/or over-dose related deaths	newspaperArticle	2021	Pearce, Nick	Heat wave prompts provincewide fire ban	Star - Phoenix	https://www.proquest.com/docview/2548035988?accountid=27430	2021-07-03	2022-02-21 17:17:23	2022-03-31 00:48:16		Saskatoon, Saskatchewan	English	/Users/etetzlaff/Zotero/storage/269B5D8H/Pearce - 2021 - Heat wave prompts provincewide fire ban.pdf
361	Excluded	did not include content related to toxic drug use and/or over-dose related deaths	newspaperArticle	2021	Pearson, Natalie Obiko	British Columbia Death Rate Nearly Triples as Heat Busts Records	Bloomberg.com	https://www.bloombergquint.com/onweb/british-columbia-death-rate-nearly-triples-as-heat-busts-records	2021-06-30	2022-02-21 17:17:23	2022-03-28 00:44:55			English	/Users/etetzlaff/Zotero/storage/P8H4M5I3/Pearson - 2021 - British Columbia Death Rate Nearly Triples as Heat.pdf
362	Excluded	did not include content related to toxic drug use and/or over-dose related deaths	newspaperArticle	2021	Pearson, Natalie Obiko	British Columbia Solicits Firms to Rebuild Flood-Hit Highways	Bloomberg.com	https://www.bloomberg.com/news/articles/2021-11-26/british-columbia-solicits-firms-to-rebuild-flood-hit-highways	2021-11-26	2022-02-21 17:17:23	2022-03-28 00:44:15			English	/Users/etetzlaff/Zotero/storage/PPL8E4ZA/Pearson - 2021 - British Columbia Solicits Firms to Rebuild Flood-H.pdf
363	Excluded	did not include content related to toxic drug use and/or over-dose related deaths	newspaperArticle	2021	Penner, Derrick	Temperature extremes in record territory; From the summer's heat dome to the latest cold snap, Lytton sees 75-degree spread	The Province	https://www.proquest.com/docview/2614951012?accountid=27430	2021-12-28	2022-02-21 17:17:23	2022-04-15 01:02:17		Vancouver, British Columbia	English	/Users/etetzlaff/Zotero/storage/S9B98MPG/Penner - 2021 - Temperature extremes in record territory; From the.pdf
364	Excluded	did not include content related to toxic drug use and/or over-dose related deaths	newspaperArticle	2021	Penner, Derrick	B.C.'s 2021 temperature extremes reach record territory across high-low divide	The Vancouver Sun	https://www.proquest.com/docview/2614886827?accountid=27430	2021-12-28	2022-02-21 17:17:23	2022-04-18 02:44:52		Vancouver, British Columbia	English	/Users/etetzlaff/Zotero/storage/XB6UUYCC/Penner - 2021 - B.C.'s 2021 temperature extremes reach record terr.pdf
365	Excluded	did not include content related to toxic drug use and/or over-dose related deaths	newspaperArticle	2021	Penner, Derrick	Heat wave likely a precursor to long wildfire season: expert	The Vancouver Sun	https://www.proquest.com/docview/2548039251?accountid=27430	2021-07-03	2022-02-21 17:17:23	2022-03-31 00:43:33		Vancouver, British Columbia	English	/Users/etetzlaff/Zotero/storage/6HKZ9WN7/Penner - 2021 - Heat wave likely a precursor to long wildfire seas.pdf
366	Excluded	did not include content related to toxic drug use and/or over-dose related deaths	newspaperArticle	2021	Penner, Derrick	Lytton likely set record in Canada for 'extreme spread in temperatures'	The Vancouver Sun	https://www.proquest.com/docview/2614953201?accountid=27430	2021-12-28	2022-02-21 17:17:23	2022-04-01 02:15:49		Vancouver, British Columbia	English	/Users/etetzlaff/Zotero/storage/C9D622CF/Penner - 2021 - Lytton likely set record in Canada for 'extreme sp.pdf
367	Excluded	did not include content related to toxic drug use and/or over-dose related deaths	newspaperArticle	2022	Proudfoot, Shannon	Hot and bothered	Maclean's		2022-02-01	2022-02-21 17:17:23	2022-04-15 15:06:04			English	/Users/etetzlaff/Zotero/storage/YQGL25GN/Proudfoot - 2022 - Hot and bothered.pdf
368	Excluded	did not include content related to toxic drug use and/or over-dose related deaths	newspaperArticle	2022	Pursaga, Joyanne	City eyes extreme heat measures expansion	Winnipeg Free Press	https://www.proquest.com/docview/2617923750?accountid=27430	2022-01-09	2022-02-21 17:17:23	2022-03-27 01:53:46		Winnipeg, Manitoba	English	/Users/etetzlaff/Zotero/storage/UVMZH6ZZ/Pursaga - 2022 - City eyes extreme heat measures expansion.pdf
369	Excluded	did not include content related to toxic drug use and/or over-dose related deaths	newspaperArticle	2021	Pursaga, Joyanne	Hotter temperatures help aphids stick around longer	Winnipeg Free Press	https://www.proquest.com/docview/2561760004?accountid=27430	2021-08-17	2022-02-21 17:17:23	2022-03-31 03:10:19		Winnipeg, Manitoba	English	/Users/etetzlaff/Zotero/storage/XRV938WD/Pursaga - 2021 - Hotter temperatures help aphids stick around longe.pdf
370	Excluded	did not include content related to toxic drug use and/or over-dose related deaths	newspaperArticle	2021	Quadri, Omair	Morning Update: Record-setting heat wave linked to dozens of deaths: Extreme temperatures break 59 records in B.C., cause emergency services to be overwhelmed	The Globe and Mail	https://www.proquest.com/docview/2546549285?accountid=27430	2021-06-30	2022-02-21 17:17:23	2022-04-18 02:51:55			English	/Users/etetzlaff/Zotero/storage/ATQ6WRHR/Quadri - 2021 - Morning Update Record-setting heat wave linked to.pdf
371	Excluded	did not include content related to toxic drug use and/or over-dose related deaths	newspaperArticle	2021	Rance, Laura	Heat wave leaves farmers with tough choices to make: Prairie producers in a bind as high temperatures causes cereal crops to ripen prematurely	Winnipeg Free Press	https://www.proquest.com/docview/2547816590?accountid=27430	2021-07-03	2022-02-21 17:17:23	2022-04-18 00:56:27		Winnipeg, Manitoba	English	/Users/etetzlaff/Zotero/storage/5BUTJDWN/biblioeureka20220317141032.pdf; /Users/etetzlaff/Zotero/storage/LWA5N6CJ/biblioeureka20220317141104.pdf; /Users/etetzlaff/Zotero/storage/QC22FSXC/Rance - 2021 - Heat wave leaves farmers with tough choices to mak.pdf
372	Excluded	did not include content related to toxic drug use and/or over-dose related deaths	newspaperArticle	2021	Ray, Siladitya	Dozens Of Sudden Deaths As Parts Of Canada, U.S. Suffer Record Heat	Forbes.com		2021-06-30	2022-02-21 17:17:23	2022-04-15 15:00:01			English	/Users/etetzlaff/Zotero/storage/7MNEUAR2/Ray - 2021 - Dozens Of Sudden Deaths As Parts Of Canada, U.S. S.pdf
373	Excluded	did not include content related to toxic drug use and/or over-dose related deaths	newspaperArticle	2021	Roston, Eric	Deadly heat dome forged by climate change; Weather was so extraordinary researchers had trouble finding anything to compare it with	The Province	https://www.proquest.com/docview/2550181723?accountid=27430	2021-07-11	2022-02-21 17:17:23	2022-03-28 12:54:06		Vancouver, British Columbia	English	/Users/etetzlaff/Zotero/storage/HKL9ZW5G/Roston - 2021 - Deadly heat dome forged by climate change; Weather.pdf
374	Excluded	did not include content related to toxic drug use and/or over-dose related deaths	newspaperArticle	2021	Roston, Eric	Climate change intensified heat wave: scientists	The Vancouver Sun	https://www.proquest.com/docview/2549855244?accountid=27430	2021-07-09	2022-02-21 17:17:23	2022-03-28 11:55:32		Vancouver, British Columbia	English	/Users/etetzlaff/Zotero/storage/EXINXPVF/Roston - 2021 - Climate change intensified heat wave scientists.pdf
375	Excluded	did not include content related to toxic drug use and/or over-dose related deaths	newspaperArticle	2021	Ryan, Denise	Hundreds of thousands of chickens died during June heat dome: reports	The Vancouver Sun	https://www.proquest.com/docview/2576749212?accountid=27430	2021-09-27	2022-02-21 17:17:23	2022-03-31 11:48:17		Vancouver, British Columbia	English	/Users/etetzlaff/Zotero/storage/8EWBZ22X/Ryan - 2021 - Hundreds of thousands of chickens died during June.pdf
376	Excluded	did not include content related to toxic drug use and/or over-dose related deaths	newspaperArticle	2021	Ryan, Denise	Massive B.C. livestock losses from heat dome, documents show	The Province	https://www.proquest.com/docview/2576742675?accountid=27430	2021-09-27	2022-02-21 17:17:23	2022-03-21 22:17:56		Vancouver, B.C., Canada Vancouver, B.C., Vancouver, B.C.	English	/Users/etetzlaff/Zotero/storage/ECVQ7FIH/Ryan - 2021 - Massive B.C. livestock losses from heat dome, docu.pdf
377	Excluded	did not include content related to toxic drug use and/or over-dose related deaths	newspaperArticle	2021	Sellar, Cody	Main Street Project, Anishiative team up to beat the heat: Focus on aiding vulnerable at cooling stations	Winnipeg Free Press	https://www.proquest.com/docview/2547219404?accountid=27430	2021-07-02	2022-02-21 17:17:23	2022-04-18 00:57:59		Winnipeg, Man., Canada Winnipeg, Man., Winnipeg, Man.	English	/Users/etetzlaff/Zotero/storage/LSDS8QYH/Sellar - 2021 - Main Street Project, Anishiative team up to beat t.pdf; /Users/etetzlaff/Zotero/storage/73N67B33/Sellar - Main Street Project Anishiative team up to beat th.pdf; /Users/etetzlaff/Zotero/storage/FMDGYA2S/Sellar - Main Street Project Anishiative team up to beat th.pdf
378	Excluded	did not include content related to toxic drug use and/or over-dose related deaths	newspaperArticle	2021	Sellar, Cody	Historic heat wave sets records across Manitoba	Winnipeg Free Press	https://www.proquest.com/docview/2548049037?accountid=27430	2021-07-04	2022-02-21 17:17:23	2022-03-31 02:35:08		Winnipeg, Manitoba	English	/Users/etetzlaff/Zotero/storage/S75UVGVE/Sellar - 2021 - Historic heat wave sets records across Manitoba.pdf
379	Excluded	did not include content related to toxic drug use and/or over-dose related deaths	newspaperArticle	2021	Sellar, Cody	Province cooks under heat dome	Winnipeg Free Press	https://www.proquest.com/docview/2547816727?accountid=27430	2021-07-03	2022-02-21 17:17:23	2022-04-13 01:12:08		Winnipeg, Manitoba	English	/Users/etetzlaff/Zotero/storage/WWL7ZFZF/Sellar - 2021 - Province cooks under heat dome.pdf
380	Excluded	did not include content related to toxic drug use and/or over-dose related deaths	newspaperArticle	2021	Slobodian, S. R.	Evening Update: The heat wave over Western Canada is linked to sudden deaths in Burnaby, B.C., the RCMP say: Also in the news today, the navy commander who golfed with Jonathan Vance amid sexual misconduct probe keeps his job	The Globe and Mail	https://www.proquest.com/docview/2546184308?accountid=27430	2021-06-29	2022-02-21 17:17:23	2022-04-18 03:06:42		Toronto, Ontario	English	/Users/etetzlaff/Zotero/storage/AJUFUMQP/Slobodian - 2021 - Evening Update The heat wave over Western Canada .pdf
381	Excluded	did not include content related to toxic drug use and/or over-dose related deaths	newspaperArticle	2021	Smart, Amy	Heat dome highlights need for new wildfire approach, expert says	The Globe and Mail	https://www.proquest.com/docview/2554934222?accountid=27430	2021-07-26	2022-02-21 17:17:23	2022-03-30 23:03:32		Toronto, Ontario	English	/Users/etetzlaff/Zotero/storage/BBXLZU79/Smart - 2021 - Heat dome highlights need for new wildfire approac.pdf
382	Excluded	did not include content related to toxic drug use and/or over-dose related deaths	newspaperArticle	2021	Surette, Ralph	Heat waves, hard questions in former land of ice and snow: Ralph Surette is a freelance journalist in Yarmouth County	Chronicle - Herald	https://www.proquest.com/docview/2552641140?accountid=27430	2021-07-17	2022-02-21 17:17:23	2022-03-31 00:55:14		Halifax, Nova Scotia	English	/Users/etetzlaff/Zotero/storage/TSN3WD44/Surette - 2021 - Heat waves, hard questions in former land of ice a.pdf
383	Excluded	did not include content related to toxic drug use and/or over-dose related deaths	newspaperArticle	2021	Tait, Carrie	Alberta expects to pay $1-billion in insurance as a result of drought: Recent heat wave contributing to dry conditions across the prairies	The Globe and Mail	https://www.proquest.com/docview/2553712819?accountid=27430	2021-07-22	2022-02-21 17:18:10	2022-04-18 03:06:14		Toronto, Ontario	English	/Users/etetzlaff/Zotero/storage/GHLCBPZ3/Tait - 2021 - Alberta expects to pay $1-billion in insurance as .pdf
384	Excluded	did not include content related to toxic drug use and/or over-dose related deaths	newspaperArticle	2021	TU THANH HA	What we can learn from Quebec's deadly 2018 heat wave	The Globe and Mail	https://www.proquest.com/docview/2547835821?accountid=27430	2021-07-03	2022-02-21 17:18:10	2022-03-21 21:38:57		Toronto, Ont., Canada Toronto, Ont., Toronto, Ont.	English	/Users/etetzlaff/Zotero/storage/8ELQUUKT/Ha Tu Thanh - 2021 - What we can learn from Quebec's deadly heat wave i.pdf; /Users/etetzlaff/Zotero/storage/P2FGB5KL/TU THANH HA - 2021 - What we can learn from Quebec's deadly 2018 heat w.pdf
385	Excluded	did not include content related to toxic drug use and/or over-dose related deaths	newspaperArticle	2021	Tuttle, Robert; Pearson, Natalie Obiko	Vancouver Braces for More Rain as Flood-Hit Region Rations Fuel	Bloomberg.com		2021-11-20	2022-02-21 17:18:10	2022-04-15 14:41:51			English	/Users/etetzlaff/Zotero/storage/PATPM838/Tuttle and Pearson - 2021 - Vancouver Braces for More Rain as Flood-Hit Region.pdf
386	Excluded	did not include content related to toxic drug use and/or over-dose related deaths	newspaperArticle	2021	Wangersky, Russell	Reflections on a heated day and night	Star - Phoenix	https://www.proquest.com/docview/2548482480?accountid=27430	2021-07-05	2022-02-21 17:18:10	2022-04-13 02:56:19		Saskatoon, Saskatchewan	English	/Users/etetzlaff/Zotero/storage/STS74YUG/Wangersky - 2021 - Reflections on a heated day and night.pdf
387	Excluded	did not include content related to toxic drug use and/or over-dose related deaths	newspaperArticle	2021	Wilson, Carla	Cables that bring power to Island damaged, maybe by heat wave	Victoria Times Colonist	https://www.proquest.com/docview/2550982114?accountid=27430	2021-07-13	2022-02-21 17:18:10	2022-04-18 02:19:11		Victoria, British Columbia	English	/Users/etetzlaff/Zotero/storage/RHFAUNRX/Wilson - 2021 - Cables that bring power to Island damaged, maybe b.pdf
388	Excluded	did not include content related to toxic drug use and/or over-dose related deaths	newspaperArticle	2021	Woo, Andrea	Smart home devices helping scientist get inside deadly B.C. heat wave: Plenty of data has been gathered about outside temperatures during the summer heat wave in B.C., but a scientist is using data from smart devices to learn what happened inside, where most related deaths occurred	The Globe and Mail	https://www.proquest.com/docview/2615061572?accountid=27430	2021-12-29	2022-02-21 17:18:10	2022-04-18 03:05:59		Toronto, Ontario	English	/Users/etetzlaff/Zotero/storage/BSLXD7U9/Woo - 2021 - Smart home devices helping scientist get inside de.pdf
389	Included	included content related to toxic drug use and/or over-dose related deaths	newspaperArticle	2021	Woo, Andrea	How a scientist tapped into smart home devices to collect data in wake of a deadly heat wave	The Globe and Mail	https://www.proquest.com/docview/2614989986?accountid=27430	2021-12-29	2022-02-21 17:18:10	2022-03-31 11:21:08		Toronto, Ontario	English	/Users/etetzlaff/Zotero/storage/JLWAJ56L/Woo - 2021 - How a scientist tapped into smart home devices to .pdf
390	Excluded	did not include content related to toxic drug use and/or over-dose related deaths	newspaperArticle	2021	Woo, Andrea	Nearly 600 people died in B.C. summer heat wave, vast majority seniors: coroner	The Globe and Mail	https://www.proquest.com/docview/2590075493?accountid=27430	2021-11-01	2022-02-21 17:18:10	2022-04-18 03:05:29		Toronto, Ontario	English	/Users/etetzlaff/Zotero/storage/9REMLC3D/Woo - 2021 - Nearly 600 people died in B.C. summer heat wave, v.pdf
391	Excluded	did not include content related to toxic drug use and/or over-dose related deaths	newspaperArticle	2021	Woo, Andrea	Heat wave adds snowmelt to floodwaters	The Globe and Mail	https://www.proquest.com/docview/2605037518?accountid=27430	2021-12-02	2022-02-21 17:18:10	2022-03-31 00:18:54		Toronto, Ontario	English	/Users/etetzlaff/Zotero/storage/TEDWV2GK/Woo - 2021 - Heat wave adds snowmelt to floodwaters.pdf
392	Excluded	did not include content related to toxic drug use and/or over-dose related deaths	newspaperArticle	2021	Woo, Andrea; Keller, James	Record-setting heat wave linked to dozens of deaths	The Globe and Mail	https://www.proquest.com/docview/2546504349?accountid=27430	2021-06-30	2022-02-21 17:18:10	2022-04-13 02:51:13		Toronto, Ontario	English	/Users/etetzlaff/Zotero/storage/GKALWK7P/Woo and Keller - 2021 - Record-setting heat wave linked to dozens of death.pdf
393	Excluded	did not include content related to toxic drug use and/or over-dose related deaths	newspaperArticle	2021	Woo, Andrea; Keller, James	Dozens of deaths reported in B.C. during unprecedented heat wave: Temperatures in B.C. broke 59 historic heat records and is believed to have contributed to dozens of deaths across the province	The Globe and Mail	https://www.proquest.com/docview/2546363379?accountid=27430	2021-06-29	2022-02-21 17:18:10	2022-04-18 03:05:57		Toronto, Ontario	English	/Users/etetzlaff/Zotero/storage/M3GXEMJA/Woo and Keller - 2021 - Dozens of deaths reported in B.C. during unprecede.pdf
394	Excluded	did not include content related to toxic drug use and/or over-dose related deaths	newspaperArticle	2021	Woo, Andrea; Keller, James; Lee, Chantelle	B.C. records hundreds of deaths linked to heat wave	The Globe and Mail	https://www.proquest.com/docview/2546876978?accountid=27430	2021-07-01	2022-02-21 17:18:10	2022-06-16 20:04:16		Toronto, Ontario	English	/Users/etetzlaff/Zotero/storage/DLF3X5N8/Woo et al. - 2021 - B.C. records hundreds of deaths linked to heat wav.pdf; /Users/etetzlaff/Zotero/storage/CXM6D7NN/Woo et al. - 2021 - B.C. records hundreds of deaths linked to record-s.pdf
395	Excluded	did not include content related to toxic drug use and/or over-dose related deaths	newspaperArticle	2021	Woo, Andrea; White, Patrick; Tait, Carrie; Lee, Chantelle	'Like a war zone': B.C. village of Lytton destroyed by fire: A heat wave that devastated the village and is believed to have killed hundreds in B.C. continues to move east	The Globe and Mail	https://www.proquest.com/docview/2547488543?accountid=27430	2021-07-02	2022-02-21 17:18:10	2022-07-15 00:11:43		Toronto, Ontario	English	/Users/etetzlaff/Zotero/storage/GDAKUE6S/Woo et al. - 2021 - 'Like a war zone' B.C. village of Lytton destroye.pdf; /Users/etetzlaff/Zotero/storage/EYD7QSAU/Woo et al. - 2021 - 'Like a war zone' B.C. village of Lytton destroye.pdf; /Users/etetzlaff/Zotero/storage/BTVFDKVQ/Woo et al. - Like a war zone Fire destroys BC village.pdf
396	Excluded	did not include content related to toxic drug use and/or over-dose related deaths	newspaperArticle	2021	Vescera, Zak	Agencies rush to protect city's vulnerable from heat	Star - Phoenix	https://www.proquest.com/docview/2546810190?accountid=27430	2021-06-30	2022-02-21 17:18:10	2022-04-26 16:32:26		Saskatoon, Saskatchewan	English	/Users/etetzlaff/Zotero/storage/IWVQ2GLM/Factiva-20220316-1112.pdf; /Users/etetzlaff/Zotero/storage/KKM6YP99/Zak Vescera - 2021 - Agencies rush to protect city's vulnerable from he.pdf
397	Excluded	did not include content related to toxic drug use and/or over-dose related deaths	newspaperArticle	2021	Zak Vescera	Emergency services, non-profits, city look for ways to help during heat wave	Star - Phoenix	https://www.proquest.com/docview/2548035975?accountid=27430	2021-07-03	2022-02-21 17:18:10	2022-03-31 00:17:09		Saskatoon, Saskatchewan	English	/Users/etetzlaff/Zotero/storage/U2SPPKLU/Zak Vescera - 2021 - Emergency services, non-profits, city look for way.pdf
398	Excluded	did not include content related to toxic drug use and/or over-dose related deaths	blogPost	2021	Ore, Jonathan	To prepare for future heat waves, classify air conditioners as medical devices, UBC expert says	CBC (blogs)	https://nouveau.eureka.cc/Link/KO00451T_1/news%c2%b720210725%c2%b7BCB%c2%b7002	2021-07-25	2022-02-21 17:42:05	2022-03-20 19:53:30			English	/Users/etetzlaff/Zotero/storage/4UVEVBEG/CBC Radio · - 2021 - To prepare for future heat waves, classify air con.pdf
399	Excluded	did not include content related to toxic drug use and/or over-dose related deaths	blogPost	2021	CBC Radio ·	This doctor dad and teen want you to know climate change already harms health	CBC (blogs)	https://nouveau.eureka.cc/Link/KO00451T_1/news%c2%b720211030%c2%b7BCB%c2%b7001	2021-10-30	2022-02-21 17:42:05	2022-03-20 19:54:06			English	/Users/etetzlaff/Zotero/storage/IEUCJ4RI/CBC Radio · - 2021 - This doctor dad and teen want you to know climate .pdf
400	Excluded	did not include content related to toxic drug use and/or over-dose related deaths	tvBroadcast	2021	Chang, Andrew	Alberta electricity operator declares level 1 energy emergency amind historic heat wave	CBC TV - The National	https://nouveau.eureka.cc/Link/KO00451T_1/news%c2%b720210629%c2%b7LU%c2%b7na210629003	2021-06-29	2022-02-21 17:42:05	2022-03-20 19:53:56		Toronto, Ontario	English	/Users/etetzlaff/Zotero/storage/QS3YDY52/Chang - 2021 - Alberta electricity operator declares level 1 ener.pdf
401	Excluded	did not include content related to toxic drug use and/or over-dose related deaths	tvBroadcast	2021	Cochrane, David	BC wildfires continue	CBC Television - Power and Politics	https://nouveau.eureka.cc/Link/KO00451T_1/news%c2%b720210714%c2%b7SPP%c2%b70pp210714002	2021-07-14	2022-02-21 17:42:05	2022-03-20 19:53:41		Toronto, Ontario	English	/Users/etetzlaff/Zotero/storage/XHUT93BW/Cochrane - 2021 - BC wildfires continue.pdf
402	Excluded	did not include content related to toxic drug use and/or over-dose related deaths	radioBroadcast	2021	Bresnahan, Robyn	Extreme heat battering Canada's farmers and food supply	CBC Radio - The Current	https://nouveau.eureka.cc/Link/KO00451T_1/news%c2%b720210722%c2%b7SCU%c2%b70tc210722002	2021-07-22	2022-02-21 17:42:05	2022-03-20 19:54:12		Toronto, Ontario	English	/Users/etetzlaff/Zotero/storage/FYG8V9S8/2021 - Extreme heat battering Canada's farmers and food s.pdf
403	Excluded	did not include content related to toxic drug use and/or over-dose related deaths	tvBroadcast	2021	Cochrane, David	West coast heat wave continues	CBC Television - Power and Politics	https://nouveau.eureka.cc/Link/KO00451T_1/news%c2%b720210630%c2%b7SPP%c2%b70pp210630003	2021-06-30	2022-02-21 17:42:05	2022-03-20 19:53:51		Toronto, Ontario	English	/Users/etetzlaff/Zotero/storage/4KB8MEKV/2021 - West coast heat wave continues.pdf
404	Excluded	did not include content related to toxic drug use and/or over-dose related deaths	tvBroadcast	2021	Laflamme, Lisa	Record Breaking Heat Wave	CTV News	https://nouveau.eureka.cc/Link/KO00451T_1/news%c2%b720210628%c2%b7CN%c2%b70nn210628_dat0001	2021-06-28	2022-02-21 17:42:05	2022-03-20 19:53:36		Scarborough, Ontario	English	/Users/etetzlaff/Zotero/storage/HB6M62ZH/2021 - Record Breaking Heat Wave.pdf
405	Excluded	did not include content related to toxic drug use and/or over-dose related deaths	newspaperArticle	2021		Temperature record set across parts of Canada in heatwave		https://nouveau.eureka.cc/Link/KO00451T_1/news%c2%b720210628%c2%b7LU%c2%b7na210628002	2021-06-28	2022-02-21 17:42:06	2022-03-20 19:52:03			English	/Users/etetzlaff/Zotero/storage/TUTBBD6I/2021 - Temperature record set across parts of Canada in h.pdf
406	Excluded	did not include content related to toxic drug use and/or over-dose related deaths	tvBroadcast	2021	Massa, Ginella	Vancouver has second-worst air quality in the world as smoke shrouds B.C.	CBC TV - The National	https://nouveau.eureka.cc/Link/KO00451T_1/news%c2%b720210813%c2%b7LU%c2%b7na210813007	2021-08-13	2022-02-21 17:42:06	2022-03-20 19:52:43		Toronto, Ontario	English	/Users/etetzlaff/Zotero/storage/WIYH5S4V/2021 - Vancouver has second-worst air quality in the worl.pdf
407	Excluded	did not include content related to toxic drug use and/or over-dose related deaths	tvBroadcast	2021	Simpson, Katie	COVID cases rise in BC, wildfires	CBC Television - Power and Politics	https://nouveau.eureka.cc/Link/KO00451T_1/news%c2%b720210729%c2%b7SPP%c2%b70pp210729003	2021-07-29	2022-02-21 17:42:06	2022-03-20 19:52:27		Toronto, Ontario	English	/Users/etetzlaff/Zotero/storage/3WJB9LVY/2021 - COVID cases rise in BC, wildfires.pdf
408	Excluded	did not include content related to toxic drug use and/or over-dose related deaths	tvBroadcast	2021	Hanomansing, Ian	B.C. heat wave shatters Canadian record for highest temperature ever recorded	CBC TV - The National	https://nouveau.eureka.cc/Link/KO00451T_1/news%c2%b720210627%c2%b7LU%c2%b7na210627002	2021-06-27	2022-02-21 17:42:06	2022-03-20 19:52:57		Toronto, Ontario	English	/Users/etetzlaff/Zotero/storage/TJCS8NJX/Hanomansing - 2021 - B.C. heat wave shatters Canadian record for highes.pdf
409	Excluded	did not include content related to toxic drug use and/or over-dose related deaths	tvBroadcast	2021	Chang, Andrew	Police report spike in sudden deaths as blistering B.C. heat wave continues	CBC TV - The National	https://nouveau.eureka.cc/Link/KO00451T_1/news%c2%b720210629%c2%b7LU%c2%b7na210629002	2021-06-29	2022-02-21 17:42:06	2022-03-20 19:53:24		Toronto, Ontario	English	/Users/etetzlaff/Zotero/storage/JTKESSEB/Chang - 2021 - Police report spike in sudden deaths as blistering.pdf
410	Excluded	did not include content related to toxic drug use and/or over-dose related deaths	tvBroadcast	2021	Simpson, Katie	State of emergency declared in BC	CBC Television - Power and Politics	https://nouveau.eureka.cc/Link/KO00451T_1/news%c2%b720211117%c2%b7SPP%c2%b70pp211117002	2021-11-17	2022-02-21 17:42:06	2022-03-20 19:52:15		Toronto, Ontario	English	/Users/etetzlaff/Zotero/storage/I5MSY7XY/2021 - State of emergency declared in BC.pdf; /Users/etetzlaff/Zotero/storage/B7XAPU9W/Simpson - STATE OF EMERGENCY DECLARED IN BC.pdf
411	Excluded	did not include content related to toxic drug use and/or over-dose related deaths	radioBroadcast	2021	Galloway, Matt	COP26 is over, and Canada has a lot to do to get the country down to net-zero emissions. Matt Galloway speaks with Minister of Environment and Climate Change Steven Guilbeault	CBC Radio - The Current	https://nouveau.eureka.cc/Link/KO00451T_1/news%c2%b720211116%c2%b7SCU%c2%b70tc211116002	2021-11-16	2022-02-21 17:42:06	2022-04-18 00:18:28		Toronto, Ontario	English	/Users/etetzlaff/Zotero/storage/WUC54LJI/2021 - COP26 is over, and Canada has a lot to do to get t.pdf; /Users/etetzlaff/Zotero/storage/GKEW3SA6/Galloway - COP26 is over and Canada has a lot to do to get th.pdf
412	Excluded	did not include content related to toxic drug use and/or over-dose related deaths	radioBroadcast	2021	Lynch, Laura	Stark warning on climate change must prompt action, not despair, say scientists	CBC Radio - The Current	https://nouveau.eureka.cc/Link/KO00451T_1/news%c2%b720210810%c2%b7SCU%c2%b70tc210810002	2021-08-10	2022-02-21 17:42:06	2022-03-20 19:52:49		Toronto, Ontario	English	/Users/etetzlaff/Zotero/storage/HLTJW5NT/2021 - Stark warning on climate change must prompt action.pdf; /Users/etetzlaff/Zotero/storage/5XHZKC4N/Lynch - Stark warning on climate change must prompt action.pdf
413	Excluded	did not include content related to toxic drug use and/or over-dose related deaths	tvBroadcast	2021	Sachedina, Omar	Heat Wave	CTV News	https://nouveau.eureka.cc/Link/KO00451T_1/news%c2%b720210712%c2%b7CN%c2%b70nn210712_dat0003	2021-07-12	2022-02-21 17:42:06	2022-06-16 18:25:51		Scarborough, Ontario	English	/Users/etetzlaff/Zotero/storage/627BLLBP/2021 - Heat Wave.pdf; /Users/etetzlaff/Zotero/storage/55ISAEE4/Factiva-20220316-1702 copy.pdf; /Users/etetzlaff/Zotero/storage/L2XMNT93/Heat Wave.pdf
414	Excluded	did not include content related to toxic drug use and/or over-dose related deaths	tvBroadcast	2021	Rinaldo, Sandie	A Long, Hot Summer Predicted For Canada	CTV News	https://nouveau.eureka.cc/Link/KO00451T_1/news%c2%b720210619%c2%b7CN%c2%b70nn210619_dat0006	2021-06-19	2022-02-21 17:42:06	2022-03-20 19:52:37		Scarborough, Ontario	English	/Users/etetzlaff/Zotero/storage/LDMDMFCR/2021 - A Long, Hot Summer Predicted For Canada.pdf
415	Excluded	did not include content related to toxic drug use and/or over-dose related deaths	tvBroadcast	2021	HANOMANSING, Ian	CBC meterologist on the hot temperatures in British Columbia	CBC TV - The National	https://nouveau.eureka.cc/Link/KO00451T_1/news%c2%b720210625%c2%b7LU%c2%b7na210625012	2021-06-25	2022-02-21 17:42:06	2022-04-22 23:17:17		Toronto, Ontario	English	/Users/etetzlaff/Zotero/storage/CZZNB45T/2021 - CBC meterologist on the hot temperatures in Britis.pdf
416	Excluded	did not include content related to toxic drug use and/or over-dose related deaths	radioBroadcast	2021		'Dangerous' long-lasting heat wave headed for BC Environment Canada warns	CBC Radio - World Report	https://nouveau.eureka.cc/Link/KO00451T_1/news%c2%b720210628%c2%b7RK%c2%b7wr210628002	2021-06-28	2022-02-21 17:42:06	2022-03-20 19:52:09		Toronto, Ontario	English	/Users/etetzlaff/Zotero/storage/CBY7SWUE/2021 - 'DANGEROUS' long-lasting heat wave headed for BC E.pdf
417	Excluded	did not include content related to toxic drug use and/or over-dose related deaths	tvBroadcast	2021	Petty, Kathleen	Western Canada heat wave	CBC Television - Power and Politics	https://nouveau.eureka.cc/Link/KO00451T_1/news%c2%b720210702%c2%b7SPP%c2%b70pp210702005	2021-07-02	2022-02-21 17:44:45	2022-03-20 19:49:39		Toronto, Ontario	English	/Users/etetzlaff/Zotero/storage/9K7HW5RY/Petty - 2021 - Western Canada heat wave.pdf
418	Excluded	did not include content related to toxic drug use and/or over-dose related deaths	tvBroadcast	2021	Arsenault, Adrienne	The Vancouver neighbourhood trying to put a dent in climate change	CBC TV - The National	https://nouveau.eureka.cc/Link/KO00451T_1/news%c2%b720211025%c2%b7LU%c2%b7na211025018	2021-10-25	2022-02-21 17:44:45	2022-03-20 19:51:13		Toronto, Ontario	English	/Users/etetzlaff/Zotero/storage/EWHJ9SYF/Arsenault - 2021 - The Vancouver neighbourhood trying to put a dent i.pdf
419	Excluded	did not include content related to toxic drug use and/or over-dose related deaths	tvBroadcast	2021	Hanomansing, Ian	Extreme heat warnings across Western Canada	CBC TV	https://nouveau.eureka.cc/Link/KO00451T_1/news%c2%b720210625%c2%b7LU%c2%b7na210625011	2021-06-25	2022-02-21 17:44:45	2022-03-20 19:49:52		Toronto, Ontario	English	/Users/etetzlaff/Zotero/storage/KDR34DA9/2021 - Extreme heat warnings across Western Canada.pdf
420	Excluded	did not include content related to toxic drug use and/or over-dose related deaths	tvBroadcast	2021	Sachedina, Omar	BC Fires	CTV News	https://nouveau.eureka.cc/Link/KO00451T_1/news%c2%b720210702%c2%b7CN%c2%b70nn210702_dat0003	2021-07-02	2022-02-21 17:44:45	2022-03-20 19:49:33		Scarborough, Ontario	English	/Users/etetzlaff/Zotero/storage/SG6A84HI/2021 - BC Fires.pdf
421	Excluded	did not include content related to toxic drug use and/or over-dose related deaths	radioBroadcast	2021	Bresnahan, Robyn	How the trauma of the High River flood could offer a roadmap to recovery in B.C.	CBC Radio - The Current	https://nouveau.eureka.cc/Link/KO00451T_1/news%c2%b720211124%c2%b7SCU%c2%b70tc211124003	2021-11-24	2022-02-21 17:44:45	2022-03-31 11:32:53		Toronto, Ontario	English	/Users/etetzlaff/Zotero/storage/N7WM8HHC/2021 - How the trauma of the High River flood could offer.pdf; /Users/etetzlaff/Zotero/storage/W7Z9PG9S/Bresnahan - How the trauma of the High River flood could offer.pdf
422	Excluded	did not include content related to toxic drug use and/or over-dose related deaths	tvBroadcast	2021		How climate scientsits are reacting to the UN climate report	CBC Television - The National	https://nouveau.eureka.cc/Link/KO00451T_1/news%c2%b720210809%c2%b7LU%c2%b7na210809005	2021-08-09	2022-02-21 17:44:45	2022-03-20 19:49:28		Toronto, Ontario	English	/Users/etetzlaff/Zotero/storage/9EJYFZBS/2021 - How climate scientsits are reacting to the UN clim.pdf
423	Excluded	did not include content related to toxic drug use and/or over-dose related deaths	tvBroadcast	2021	Cochrane, David	The power panel: Addressing the pay gap, Canada donating astrazeneca vaccine, investigating BC wildfires	CBC Television - Power and Politics	https://nouveau.eureka.cc/Link/KO00451T_1/news%c2%b720210712%c2%b7SPP%c2%b70pp210712007	2021-07-12	2022-02-21 17:44:45	2022-03-20 19:50:02		Toronto, Ontario	English	/Users/etetzlaff/Zotero/storage/7GKZCIES/2021 - THE POWER PANEL ADDRESSING THE PAY GAP, CANADA DO.pdf
424	Excluded	did not include content related to toxic drug use and/or over-dose related deaths	radioBroadcast	2021	Galloway, Matt	B.C. residents forced to flee from wildfires	CBC Radio - The Current	https://nouveau.eureka.cc/Link/KO00451T_1/news%c2%b720210702%c2%b7SCU%c2%b70tc210702004	2021-07-02	2022-02-21 17:44:45	2022-03-28 00:28:58		Toronto, Ontario	English	/Users/etetzlaff/Zotero/storage/375T2BRC/2021 - B.C. residents forced to flee from wildfires.pdf; /Users/etetzlaff/Zotero/storage/G7NBVPC7/Galloway - BC residents forced to flee from wildfires.pdf
425	Excluded	did not include content related to toxic drug use and/or over-dose related deaths	radioBroadcast	2021	KÖKSAL, Nil; Howden, Chris	A long-time resident of Lytton, B.C., tells us it's always hot there in summer -- but current, record-breaking temperatures are making him wonder if it's time to find somewhere else to cool his heels	CBC Radio - As it Happens	https://nouveau.eureka.cc/Link/KO00451T_1/news%c2%b720210629%c2%b7RX%c2%b70aih210629002	2021-06-29	2022-02-21 17:44:46	2022-03-20 19:49:20		Toronto, Ontario	English	/Users/etetzlaff/Zotero/storage/MLKVZ4M7/2021 - A long-time resident of Lytton, B.C., tells us it'.pdf
426	Excluded	did not include content related to toxic drug use and/or over-dose related deaths	tvBroadcast	2021	Cochrane, David	Paul doges non-confidence vote, easing of border restrictions	CBC Television - Power and Politics	https://nouveau.eureka.cc/Link/KO00451T_1/news%c2%b720210719%c2%b7SPP%c2%b70pp210719009	2021-07-19	2022-02-21 17:44:47	2022-03-20 19:48:56		Toronto, Ontario	English	/Users/etetzlaff/Zotero/storage/4XBNJPJR/2021 - PAUL DODGES NON-CONFIDENCE VOTE, EASING OF BORDER .pdf
427	Excluded	did not include content related to toxic drug use and/or over-dose related deaths	newspaperArticle	2021		What you need to know about COP26, the most crucial climate…	NationTalk	https://nationtalk.ca/story/what-you-need-to-know-about-cop26-the-most-crucial-climate-world-wildlife-fund-canada	2021-10-29	2022-02-21 17:44:47	2022-03-21 21:04:41			English	/Users/etetzlaff/Zotero/storage/CMGV8UAY/2021 - What you need to know about COP26, the most crucia.pdf
428	Included	included content related to toxic drug use and/or over-dose related deaths	tvBroadcast	2021	HANOMANSING, Ian	Record-breaking heatwave hits western Canada	CBC TV - The National	https://nouveau.eureka.cc/Link/KO00451T_1/news%c2%b720210628%c2%b7LU%c2%b7na210628014	2021-06-28	2022-02-21 17:44:48	2022-03-20 19:48:14		Toronto, Ontario	English	/Users/etetzlaff/Zotero/storage/LFJHIM2A/2021 - Record-breaking heatwave hits western Canada.pdf
429	Excluded	did not include content related to toxic drug use and/or over-dose related deaths	newspaperArticle	2021	NFU	Union Farmer Quarterly		https://nouveau.eureka.cc/Link/KO00451T_1/report%c2%b720210920%c2%b7REAI%c2%b7022	2021-09-20	2022-02-21 17:44:49	2022-03-20 19:47:47			English	/Users/etetzlaff/Zotero/storage/EFE9MXIS/2021 - Download the PDF - UFQ-Fall-2021-.pdf - 2021-09-20.pdf
430	Excluded	did not include content related to toxic drug use and/or over-dose related deaths	radioBroadcast	2021	Lynch, Laura	Be prepared for bigger, stronger, more common wildfires around the world	CBC Radio - The Current	https://nouveau.eureka.cc/Link/KO00451T_1/news%c2%b720210811%c2%b7SCU%c2%b70tc210811003	2021-08-11	2022-02-21 17:44:49	2022-04-15 13:58:42		Toronto, Ontario	English	/Users/etetzlaff/Zotero/storage/PKD699VS/biblioeureka20220221164148.pdf; /Users/etetzlaff/Zotero/storage/DC5N4RB7/Lynch - Be prepared for bigger stronger more common wildfi.pdf
431	Excluded	did not include content related to toxic drug use and/or over-dose related deaths	tvBroadcast	2021	Asselin, Geneviè	Worsening Climate Change (Aggravation des changements climatiques)	ICI Radio-Canada Téle - Le Téléjournal	https://nouveau.eureka.cc/Link/KO00451T_1/news%c2%b720210630%c2%b7RV%c2%b7te210630002	2021-06-30	2022-02-21 17:44:49	2022-04-15 14:10:07			Français (Translated)	/Users/etetzlaff/Zotero/storage/CIN5NZRZ/2021 - Aggravation des changements climatiques-EN.docx; /Users/etetzlaff/Zotero/storage/998GSEUK/2021 - Aggravation des changements climatiques.pdf
432	Excluded	did not include content related to toxic drug use and/or over-dose related deaths	tvBroadcast	2021	Rinaldo, Sandie	Heatwave In West	CTV News	https://nouveau.eureka.cc/Link/KO00451T_1/news%c2%b720210626%c2%b7CN%c2%b70nn210626_dat0008	2021-06-26	2022-02-21 17:44:50	2022-03-20 19:47:11		Scarborough, Ontario	English	/Users/etetzlaff/Zotero/storage/KL9YI8KA/2021 - Heatwave In West.pdf
433	Excluded	did not include content related to toxic drug use and/or over-dose related deaths	radioBroadcast	2021	Howden, Chris; KÖKSAL, Nil	Fire alarm. With the sky-high temperatures in B.C., the Penticton fire chief is only half-joking when he warns that even flatulence in the bush could start a serious wildfire	CBC Radio - As it Happens	https://nouveau.eureka.cc/Link/KO00451T_1/news%c2%b720210628%c2%b7RX%c2%b70aih210628001	2021-06-28	2022-02-21 17:44:50	2022-03-20 19:47:17		Toronto, Ontario	English	/Users/etetzlaff/Zotero/storage/7MCC2LF6/2021 - Fire alarm. With the sky-high temperatures in B.C..pdf
434	Excluded	did not include content related to toxic drug use and/or over-dose related deaths	newspaperArticle	2022		Senator Klyne – Sen Canada	NationTalk	https://nationtalk.ca/story/canadas-climate-plan-needs-western-buy-in-senator-klyne-sen-canada	2022-01-20	2022-02-21 17:44:51	2022-03-20 19:46:38			English	/Users/etetzlaff/Zotero/storage/LQD6G7BN/2022 - Senator Klyne – Sen Canada.pdf
435	Excluded	did not include content related to toxic drug use and/or over-dose related deaths	tvBroadcast	2021	Hunter, Paul	The power panel: Liberal MP travels outside Canada, record COVID cases in Canada, GDP growth	CBC Television - Power and Politics	https://nouveau.eureka.cc/Link/KO00451T_1/news%c2%b720211223%c2%b7SPP%c2%b70pp211223007	2021-12-23	2022-02-21 17:44:51	2022-04-18 00:12:47		Toronto, Ontario	English	/Users/etetzlaff/Zotero/storage/KBVRV6QI/2021 - THE POWER PANEL LIBERAL MP TRAVELS OUTSIDE CANADA.pdf; /Users/etetzlaff/Zotero/storage/SCXPRICH/Tetzlaff - THE POWER PANEL LIBERAL MP TRAVELS OUTSIDE CANADA .pdf
436	Excluded	did not include content related to toxic drug use and/or over-dose related deaths	tvBroadcast	2021	Fernandez, Merella	BC wild fires	CTV News	https://nouveau.eureka.cc/Link/KO00451T_1/news%c2%b720210711%c2%b7CN%c2%b70nn210711_dat0005	2021-07-11	2022-02-21 17:44:52	2022-03-20 19:46:28		Scarborough, Ontario	English	/Users/etetzlaff/Zotero/storage/NSG3U2Z7/Fernandez - 2021 - BC wild fires.pdf
437	Excluded	did not include content related to toxic drug use and/or over-dose related deaths	radioBroadcast	2021	Kelley, Mark	How to prevent deaths in future heatwaves	CBC Radio - The Current	https://nouveau.eureka.cc/Link/KO00451T_1/news%c2%b720210707%c2%b7SCU%c2%b70tc210707004	2021-07-07	2022-02-21 17:44:52	2022-03-20 19:46:23		Toronto, Ontario	English	/Users/etetzlaff/Zotero/storage/D8CNQ5QN/2021 - How to prevent deaths in future heatwaves.pdf
438	Excluded	did not include content related to toxic drug use and/or over-dose related deaths	tvBroadcast	2021	HANOMANSING, Ian	Introduction: Record Breaking Heat, Collapsed Condo Search, Loan Program Questions, Crows, COVID and the Cup	CBC TV - The National	https://nouveau.eureka.cc/Link/KO00451T_1/news%c2%b720210628%c2%b7LU%c2%b7na210628001	2021-06-28	2022-02-21 17:44:53	2022-03-20 19:45:57		Toronto, Ontario	English	/Users/etetzlaff/Zotero/storage/3U7B9XWL/2021 - INTRODUCTION - RECORD-BREAKING HEAT - COLLAPSED CO.pdf
439	Excluded	did not include content related to toxic drug use and/or over-dose related deaths	tvBroadcast	2021	Horgan, John	A man's escape from Lytton and where those evacuees have gone	CBC TV - The National	https://nouveau.eureka.cc/Link/KO00451T_1/news%c2%b720210701%c2%b7LU%c2%b7na210701018	2021-07-01	2022-02-21 17:44:53	2022-03-20 19:45:50		Toronto, Ontario	English	/Users/etetzlaff/Zotero/storage/QKRCZWVN/2021 - A man's escape from Lytton and where those evacuee.pdf
440	Excluded	did not include content related to toxic drug use and/or over-dose related deaths	tvBroadcast	2021	HANOMANSING, Ian	Introduction: Desperate Search, Two Shot Guidance, Heating Up, Chief Cadmus Delorme	CBC TV - The National	https://nouveau.eureka.cc/Link/KO00451T_1/news%c2%b720210625%c2%b7LU%c2%b7na210625001	2021-06-25	2022-02-21 17:44:53	2022-03-20 19:46:03		Toronto, Ontario	English	/Users/etetzlaff/Zotero/storage/AMK9Q7LD/2021 - INTRODUCTION - DESPERATE SEARCH - TWO SHOT GUIDANC.pdf
441	Excluded	did not include content related to toxic drug use and/or over-dose related deaths	radioBroadcast	2021	Daigle, Thomas	Canada wasn't prepared for natural disasters in 2021 - and next year threatens a repeat	CBC Radio - World Report	https://nouveau.eureka.cc/Link/KO00451T_1/news%c2%b720211231%c2%b7RK%c2%b7wr211231005	2021-12-31	2022-02-21 18:52:46	2022-03-20 19:44:58		Toronto, Ontario	English	/Users/etetzlaff/Zotero/storage/JPYXKQ8A/2021 - CANADA WASN'T PREPARED FOR NATURAL DISASTERS IN 20.pdf
442	Excluded	did not include content related to toxic drug use and/or over-dose related deaths	tvBroadcast	2021	Fernandez, Merella	Heat Warnings In Much Of Canada	CTV News	https://nouveau.eureka.cc/Link/KO00451T_1/news%c2%b720210710%c2%b7CN%c2%b70nn210710_dat0002	2021-07-10	2022-02-21 18:52:46	2022-03-20 19:44:53		Scarborough, Ontario	English	/Users/etetzlaff/Zotero/storage/LTBDE8KV/2021 - Heat Warnings In Much Of Canada.pdf
443	Excluded	did not include content related to toxic drug use and/or over-dose related deaths	radioBroadcast	2021	Hall, Chris	'Heat dome' settles in across Western Canada, bringing sweltering temperatures	CBC Radio - The House	https://nouveau.eureka.cc/Link/KO00451T_1/news%c2%b720210627%c2%b7CBC%c2%b7003	2021-06-27	2022-02-21 18:57:03	2022-03-20 19:44:32		Toronto, Ontario	English	/Users/etetzlaff/Zotero/storage/PUT76L7G/Hall - 2021 - 'Heat dome' settles in across Western Canada, brin.pdf
444	Excluded	did not include content related to toxic drug use and/or over-dose related deaths	radioBroadcast	2021	Mann, Helen	Extreme heat warnings across western Canada	CBC Radio		2021-06-25	2022-02-21 19:26:42	2022-03-20 19:20:04		Toronto, Ontario	English	/Users/etetzlaff/Zotero/storage/Y2XV2MTD/biblioeureka20220221142608.pdf
445	Excluded	did not include content related to toxic drug use and/or over-dose related deaths	newspaperArticle	2021	Baum, Kathryn	Beating the heat: September 25th, 2021	The Globe and Mail		2021-09-25	2022-02-21 23:44:29	2022-03-26 00:58:31			English	/Users/etetzlaff/Zotero/storage/SXNW8TP3/Baum - 2021 - Beating the heat.pdf
446	Excluded	did not include content related to toxic drug use and/or over-dose related deaths	newspaperArticle	2021	Graff, Amy	Fire clouds spark 710,117 lightning strikes in western Canada in 15 hours	SFGATE	https://www.sfgate.com/weather/article/pyrocumulonimbus-British-Columbia-lightning-Canada-16287681.php	2021-07-01	2022-02-21 23:56:50	2022-03-29 03:03:35			English	/Users/etetzlaff/Zotero/storage/3XWINDW9/Graff - 2021 - Fire clouds spark 710,117 lightning strikes in wes.pdf
447	Excluded	did not include content related to toxic drug use and/or over-dose related deaths	newspaperArticle	2021	Weisner, Jessie	Alberta farmers assessing impacts of summer heat wave on crops, animals	The Globe and Mail	https://globalnews.ca/news/8007273/alberta-summer-heat-wave-farmers/	2021-07-06	2022-02-22 00:01:24	2022-04-18 02:59:57			English	/Users/etetzlaff/Zotero/storage/4LIPESII/Alberta farmers assessing impacts of summer heat w.pdf
448	Excluded	did not include content related to toxic drug use and/or over-dose related deaths	newspaperArticle	2021	WION Web Team	Heatwave causes unprecedented glacial ice melt in Canadian Rocky Mountains	Wion	https://www.wionews.com/world/heatwave-causes-unprecedented-glacial-ice-melt-in-canadian-rocky-mountains-409982	2021-09-01	2022-02-22 00:24:22	2022-03-31 01:06:09			English	/Users/etetzlaff/Zotero/storage/7TG9RPYT/WION Web Team - 2021 - Heatwave causes unprecedented glacial ice melt in .pdf
449	Excluded	did not include content related to toxic drug use and/or over-dose related deaths	newspaperArticle	2021		Kamloops sidewalks buckling in record-breaking heat	Kamloops This Week	https://www.kamloopsthisweek.com/local-news/kamloops-sidewalks-buckling-in-record-breaking-heat-4448832	2021-06-30	2022-02-22 00:36:51	2022-04-18 01:25:00		Kamloops, British Columbia	English	/Users/etetzlaff/Zotero/storage/MCAA7S35/Kamloops sidewalks buckling in record-breaking hea.pdf
450	Excluded	did not include content related to toxic drug use and/or over-dose related deaths	newspaperArticle	2021		August 16, 2021 - Regular - 05:30 PM	Town of Viking		2021-08-16	2022-02-22 01:46:33	2022-03-26 17:35:54			English	/Users/etetzlaff/Zotero/storage/UA3DRUEZ/August 16, 2021 - Regular - 0530 PM.pdf
451	Excluded	did not include content related to toxic drug use and/or over-dose related deaths	newspaperArticle	2021	Lemay, Matt	EPCOR Utilities Inc. Announces Quarterly Results	EPCOR UTILITIES INC.		2021-07-29	2022-02-22 01:47:49	2022-03-29 00:34:27			English	/Users/etetzlaff/Zotero/storage/RFBPK4D6/Lemay - For more information, please contact.pdf
452	Excluded	did not include content related to toxic drug use and/or over-dose related deaths	newspaperArticle	2021	Sellers, Nicole	Province Grants Over $11,000 for Langruth Parks	Langruth Views		2021-07-01	2022-02-22 01:48:41	2022-04-13 01:13:32			English	/Users/etetzlaff/Zotero/storage/6YHJEKHI/Sellers - 2021 - Province Grants Over $11,000 for Langruth Parks.pdf
453	Included	included content related to toxic drug use and/or over-dose related deaths	blogPost	2021	Manitoba Health	Heat and Your Health		https://www.gov.mb.ca/health/publichealth/environmentalhealth/heat.html	2021-07-01	2022-02-22 01:48:59	2023-08-29 17:06:35	2022-02-15		English	/Users/etetzlaff/Zotero/storage/R5B49GFC/Heat and Your Health.pdf; /Users/etetzlaff/Zotero/storage/A7XBYURR/Heat and Your Health.pdf
454	Excluded	did not include content related to toxic drug use and/or over-dose related deaths	newspaperArticle	2021		City of Selkirk Update June 30, 2021	City of Selkirk		2021-06-30	2022-02-22 01:50:40	2022-03-27 02:05:59			English	/Users/etetzlaff/Zotero/storage/69GGV52E/Update June 30, 2021_ - City of Selkirk.pdf
455	Excluded	did not include content related to toxic drug use and/or over-dose related deaths	newspaperArticle	2021		City of Selkirk Update July 15, 2021	City of Selkirk		2021-07-15	2022-02-22 01:51:38	2022-03-27 02:05:38			English	/Users/etetzlaff/Zotero/storage/SKDVDYC3/Update July 15, 2021_ - City of Selkirk.pdf
456	Excluded	did not include content related to toxic drug use and/or over-dose related deaths	newspaperArticle	2021		Residents are reminded to play safe around water this summer	City of Winnipeg		2021-07-19	2022-02-22 01:54:32	2022-04-13 03:10:11			English	/Users/etetzlaff/Zotero/storage/TWH75KIY/The WFPS encourages residents to play safe around water this summer - Our City, Our Stories.pdf
457	Excluded	did not include content related to toxic drug use and/or over-dose related deaths	newspaperArticle	2021	Mintenko, Anthony	Strawberry Plant Extreme Heat Stress- Potential Early Season Strategy	Government of Manitoba		2021-06-01	2022-02-22 01:55:55	2022-04-14 03:19:57			English	/Users/etetzlaff/Zotero/storage/PA5VFL54/strawberry-heat-stress.pdf
458	Included	included content related to toxic drug use and/or over-dose related deaths	newspaperArticle	2021		News Releases: Media Bulletin: Heat Advisory #1	Province of Manitoba		2021-07-16	2022-02-22 02:06:17	2022-04-12 03:00:30			English	/Users/etetzlaff/Zotero/storage/2E7TE36P/Province of Manitoba _ News Releases _ Heat and Smoke Advisory #3.pdf
459	Excluded	did not include content related to toxic drug use and/or over-dose related deaths	newspaperArticle	2021		News Releases: Media Bulletin: Heat Advisory #2	Province of Manitoba		2021-07-01	2022-02-22 02:07:10	2022-04-12 03:00:41			English	/Users/etetzlaff/Zotero/storage/NIK2SASN/Province of Manitoba _ News Releases _ Heat Advisory #2.pdf
460	Excluded	did not include content related to toxic drug use and/or over-dose related deaths	blogPost	2021	Huntley, Cal	Mayors Blog			2021-07-09	2022-02-22 02:14:29	2022-04-13 23:20:18			English	/Users/etetzlaff/Zotero/storage/AHK6KVEE/MayorsBlogJuly9th2021_kDlz80.pdf
461	Excluded	did not include content related to toxic drug use and/or over-dose related deaths	newspaperArticle	2021		Manitoba Crop Alliance			2021-07-13	2022-02-22 02:15:19	2022-04-17 23:28:45			English	/Users/etetzlaff/Zotero/storage/S45KS8ML/Manitoba Crop Alliance Effects of Drought Stress on Corn.pdf
462	Excluded	did not include content related to toxic drug use and/or over-dose related deaths	newspaperArticle	2021		Municipality of North Cypress-Langford Regular Meeting of Council: July 12th, 2021	Municipality of North Cypress-Langford		2021-07-12	2022-02-22 02:27:49	2022-04-18 00:51:26			English	/Users/etetzlaff/Zotero/storage/853KVHKZ/20210712NCL_UH4FiS.pdf
463	Excluded	did not include content related to toxic drug use and/or over-dose related deaths	newspaperArticle	2021		Public Comments Louisiana-Pacific Canada Limited Forest Management Plan	Town of Swan River		2021-07-02	2022-02-22 02:33:35	2022-04-13 01:19:46			English	/Users/etetzlaff/Zotero/storage/DRZ5QJMJ/2021-07-22_public_comments.pdf
464	Excluded	did not include content related to toxic drug use and/or over-dose related deaths	newspaperArticle	2021		Greenview Cooling Centres Setup in DeBolt, Grovedale, and Grande Cache	Greenview		2021-06-29	2022-02-22 02:46:12	2022-03-30 03:16:24			English	/Users/etetzlaff/Zotero/storage/87UA944K/Greenview Cooling Centres Setup in DeBolt, Grovedale, and Grande Cache June 29 _ 30 – Municipal District of Greenview.pdf
465	Excluded	did not include content related to toxic drug use and/or over-dose related deaths	newspaperArticle	2021		Heat Wave Safety Tips	Saddle Hills County		2021-06-22	2022-02-22 02:47:08	2022-03-31 00:49:18			English	/Users/etetzlaff/Zotero/storage/BFFTVDHB/Heat Wave Safety Tips - Saddle Hills.pdf
466	Excluded	did not include content related to toxic drug use and/or over-dose related deaths	newspaperArticle	2021		News Centre: Hot tips to beat the heat	City of Lethbridge		2021-06-29	2022-02-22 02:47:32	2022-04-12 02:56:18			English	/Users/etetzlaff/Zotero/storage/ZGRUIRTT/Hot tips to beat the heat.pdf
467	Excluded	did not include content related to toxic drug use and/or over-dose related deaths	newspaperArticle	2021		Water restrictions in effect for Beaumont	Beaumont News		2021-06-29	2022-02-22 02:48:05	2022-03-04 15:33:04			English	/Users/etetzlaff/Zotero/storage/MH5CQXJP/News Flash • Beaumont, AB • CivicEngage (1).pdf
468	Excluded	did not include content related to toxic drug use and/or over-dose related deaths	newspaperArticle	2021		When the heat's on, a cool sip of kindness helps	Alberta Health Services		2021-07-06	2022-02-22 02:49:13	2022-03-04 15:33:04			English	/Users/etetzlaff/Zotero/storage/RBBRB9WB/When the heat_s on, a cool sip of kindness helps _ Alberta Health Services.pdf
469	Excluded	did not include content related to toxic drug use and/or over-dose related deaths	newspaperArticle	2021		Notice Water Restriction Water Demand Management Condition B	Strathcona County		2021-06-28	2022-02-22 02:49:44	2022-04-12 03:20:58			English	/Users/etetzlaff/Zotero/storage/XPZTE8JU/Water_Restriction_June_29_2021.pdf
470	Excluded	did not include content related to toxic drug use and/or over-dose related deaths	newspaperArticle	2021	Begeth, Steve	News Release: Edson Water Restriction	Town of Edson		2021-06-28	2022-02-22 02:50:25	2022-04-12 02:59:53			English	/Users/etetzlaff/Zotero/storage/QUJGPA6M/Water_Restriction_28-06-21.pdf
471	Excluded	did not include content related to toxic drug use and/or over-dose related deaths	newspaperArticle	2021		Lesser Slave River News Interdepartmental News and Resources	Lesser Slave River Municipality		2021-09-13	2022-02-22 02:51:27	2022-04-01 01:08:03			English	/Users/etetzlaff/Zotero/storage/Q5ZP3QRA/MD Council Declares State of Agricultural Disaster.pdf
472	Excluded	did not include content related to toxic drug use and/or over-dose related deaths	newspaperArticle	2021	Sevilla, Stacey	Greenview Declares Agricultural Disaster	Valleyview		2021-07-29	2022-02-22 02:52:17	2022-04-04 14:17:44			English	/Users/etetzlaff/Zotero/storage/RIG74BAS/MEDIA RELEASE_ Greenview Declares Agricultural Disaster – Municipal District of Greenview.pdf
473	Excluded	did not include content related to toxic drug use and/or over-dose related deaths	newspaperArticle	2021		Wellness Articles	Alberta Health Services		2021-08-02	2022-02-22 02:53:19	2022-03-04 15:33:04			English	/Users/etetzlaff/Zotero/storage/2K7IEPDP/ne-wa-2021-08-02-stay-safe-in-the-heat.doc
474	Excluded	did not include content related to toxic drug use and/or over-dose related deaths	newspaperArticle	2021		Summer Sessions Return to Live In-Person Concerts			2021-06-28	2022-02-22 02:55:19	2022-04-14 03:32:12			English	/Users/etetzlaff/Zotero/storage/TPZB2565/Summer Sessions Return to Live In-Person Concerts - Town of Stony Plain.pdf
475	Excluded	did not include content related to toxic drug use and/or over-dose related deaths	newspaperArticle	2021		Talk It Out —Taking charge of your mental health	Agricultural Financial Services Corporation		2021-07-19	2022-02-22 02:57:10	2022-04-15 01:00:10			English	/Users/etetzlaff/Zotero/storage/HEFNII2U/Talk It Out —Taking charge of your mental health - Agriculture Financial Services Corporation.pdf
476	Excluded	did not include content related to toxic drug use and/or over-dose related deaths	newspaperArticle	2021		PUBLIC NOTICE: Heat Warning In Effect For Province Of Alberta With Possible Record- Breaking Temperatures All Week	Kainaiwa		2021-06-28	2022-02-22 03:04:49	2022-04-13 01:22:09			English	/Users/etetzlaff/Zotero/storage/MJU3GXPT/PUBLIC NOTICE_ Heat Warning In Effect for Province of Alberta with Possible Record-Breaking Temperatures All Week - (June 28, 2021) - Blood Tribe - Kainaiwa.pdf
477	Excluded	did not include content related to toxic drug use and/or over-dose related deaths	newspaperArticle	2021		News Centre: Open for summer aquatics options!	City of Lethbridge		2021-06-30	2022-02-22 03:08:49	2022-04-12 02:56:29			English	/Users/etetzlaff/Zotero/storage/WEW6CJLY/Open for summer aquatics options!.pdf
478	Excluded	did not include content related to toxic drug use and/or over-dose related deaths	newspaperArticle	2021		UDPATED: Spray Park reopening with lifting of water ban	Beaumont News		2021-07-05	2022-02-22 03:09:12	2022-04-15 12:46:16		Beaumont, Alberta	English	/Users/etetzlaff/Zotero/storage/846SKHMP/News Flash • Beaumont, AB • CivicEngage.pdf
479	Excluded	did not include content related to toxic drug use and/or over-dose related deaths	newspaperArticle	2021		Canada Day weekend reminders & regulations	City of Chestermere		2021-06-30	2022-02-22 03:09:47	2022-03-27 00:00:08			English	/Users/etetzlaff/Zotero/storage/8GKM9IX5/News Flash • Chestermere, AB • CivicEngage (2).pdf; /Users/etetzlaff/Zotero/storage/JHMXSM63/News Flash • Chestermere, AB • CivicEngage.pdf
480	Excluded	did not include content related to toxic drug use and/or over-dose related deaths	newspaperArticle	2021		City Experiencing Extreme Heat - Be Prepared	City of St. Albert		2021-06-29	2022-02-22 03:10:45	2022-03-27 01:52:43			English	/Users/etetzlaff/Zotero/storage/LAT3VQQE/City Experiencing Extreme Heat - Be Prepared _ City of St. Albert.pdf
481	Excluded	did not include content related to toxic drug use and/or over-dose related deaths	newspaperArticle	2021		City of St. Albert Issues Fire Ban	City of St. Albert		2021-06-29	2022-02-22 03:11:15	2022-03-27 02:06:20			English	/Users/etetzlaff/Zotero/storage/PLC477HG/City of St. Albert Issues Fire Ban _ City of St. Albert.pdf
482	Excluded	did not include content related to toxic drug use and/or over-dose related deaths	newspaperArticle	2021		City of St. Albert Moves Canada Day Activities Indoors	City of St. Albert		2021-06-30	2022-02-22 03:11:38	2022-03-27 02:06:42			English	/Users/etetzlaff/Zotero/storage/VJZH58YE/City of St. Albert Moves Canada Day Activities Indoors _ City of St. Albert.pdf
483	Excluded	did not include content related to toxic drug use and/or over-dose related deaths	newspaperArticle	2021		What would life be like without electricity?	Comfort Zone		2021-08-01	2022-02-22 03:12:16	2022-06-20 11:15:17			English	/Users/etetzlaff/Zotero/storage/E29NX4GF/ComfortZoneAugust2021_SjW3Df.pdf
484	Excluded	did not include content related to toxic drug use and/or over-dose related deaths	newspaperArticle	2021	Collett, Bronte	Big Lakes County Declares Agricultural Disaster	Big Lakes County		2021-09-15	2022-02-22 03:13:36	2022-03-26 21:58:48			English	/Users/etetzlaff/Zotero/storage/TH8ZYMDS/Big Lakes County Declares Agricultural Disaster - Big Lakes County.pdf
485	Excluded	did not include content related to toxic drug use and/or over-dose related deaths	newspaperArticle	2021	Klammer, Baileigh	Beaver County Council Declares State of Agricultural Disaster due to Drought Conditions	Beaver County		2021-07-21	2022-02-22 03:14:13	2022-03-26 21:51:30			English	/Users/etetzlaff/Zotero/storage/YCQGPK9G/Beaver County Council Declares State of Agricultural Disaster due to Drought Conditions_ County News - Beaver County.pdf
486	Excluded	did not include content related to toxic drug use and/or over-dose related deaths	newspaperArticle	2021		Beat The Heat Family Public Skating Drop-In	City of St. Albert		2021-07-30	2022-02-22 03:14:46	2022-03-26 21:48:16			English	/Users/etetzlaff/Zotero/storage/Z7YV2QM8/Beat The Heat Family Public Skating Drop-In __ Recreation _ Culture Programs _ City of St. Albert.pdf
487	Excluded	did not include content related to toxic drug use and/or over-dose related deaths	newspaperArticle	2021		Be Aware of Blue Green Algae	City of St. Albert		2021-07-28	2022-02-22 03:15:20	2022-03-26 21:26:47			English	/Users/etetzlaff/Zotero/storage/JJBQJETX/Be Aware of Blue Green Algae _ City of St. Albert.pdf
488	Excluded	did not include content related to toxic drug use and/or over-dose related deaths	newspaperArticle	2021		Preventing injuries takes some thought	ComfortZone		2021-07-01	2022-02-22 03:16:42	2022-04-13 00:43:33			English	/Users/etetzlaff/Zotero/storage/WN9RVJMC/ComfortZoneJuly2021_ZYqN9H.pdf
489	Excluded	did not include content related to toxic drug use and/or over-dose related deaths	newspaperArticle	2021		Cooling centre available for residents to escape the heat	City of Chestermere News		2021-06-29	2022-02-22 03:17:20	2022-03-28 02:13:17			English	/Users/etetzlaff/Zotero/storage/75UFIH5M/News Flash • Chestermere, AB • CivicEngage (1).pdf
490	Excluded	did not include content related to toxic drug use and/or over-dose related deaths	newspaperArticle	2021		Town of Eckville - Council Meeting Minutes	Town of Eckville		2021-06-28	2022-02-22 03:18:43	2022-04-15 12:23:37			English	/Users/etetzlaff/Zotero/storage/PSLA487D/Council Minutes June 28, 2021.pdf
491	Excluded	did not include content related to toxic drug use and/or over-dose related deaths	newspaperArticle	2021		Public Notice	Town of Vermilion		2021-06-28	2022-02-22 03:19:42	2022-04-13 01:21:56			English	/Users/etetzlaff/Zotero/storage/88ULSGQW/News - Town of Vermilion.pdf
492	Excluded	did not include content related to toxic drug use and/or over-dose related deaths	newspaperArticle	2021		County Declares Agricultural Disaster	RockyView		2021-08-03	2022-02-22 03:20:45	2022-03-04 15:33:04			English	/Users/etetzlaff/Zotero/storage/ZF7AUG4Z/County Declares Agricultural Disaster _ Rocky View County.pdf
493	Excluded	did not include content related to toxic drug use and/or over-dose related deaths	newspaperArticle	2021		County declares Agricultural Disaster - No.1.pdf	County of Grande Prairie		2021-07-26	2022-02-22 03:21:16	2022-03-04 15:33:04			English	/Users/etetzlaff/Zotero/storage/W5S987LC/County declares Agricultural Disaster - County of Grande Prairie No.1.pdf
494	Excluded	did not include content related to toxic drug use and/or over-dose related deaths	newspaperArticle	2021		Agriculture News	Lac Ste. Anne County		2021-07-22	2022-02-22 03:21:51	2022-03-26 15:37:30			English	/Users/etetzlaff/Zotero/storage/TNQCR2JS/County Declares State of Agricultural Disaster.pdf
495	Excluded	did not include content related to toxic drug use and/or over-dose related deaths	newspaperArticle	2021		Mosquito Fogging Notice - Week of June 28 - July 4th	Magrath - The Garden City		2021-06-29	2022-02-22 03:23:01	2022-03-04 15:33:04			English	/Users/etetzlaff/Zotero/storage/MYKGJSJ2/Mosquito Fogging Notice - Week of June 28 - July 4th.pdf
496	Excluded	did not include content related to toxic drug use and/or over-dose related deaths	newspaperArticle	2021		Council Notes	Kneehill County		2021-08-17	2022-02-22 03:24:53	2022-03-04 15:33:04			English	/Users/etetzlaff/Zotero/storage/CUNH4NM2/August 17, 2021 Council Notes.pdf
497	Excluded	did not include content related to toxic drug use and/or over-dose related deaths	newspaperArticle	2021		Alberta Crop Report: Crop Conditions as of July 23, 2021	Saddle Hills County		2021-07-13	2022-02-22 03:26:17	2022-03-26 15:48:44			English	/Users/etetzlaff/Zotero/storage/L6CMASY3/Alberta Crop Report - July 13, 2021 - Saddle Hills.pdf; /Users/etetzlaff/Zotero/storage/G496NNWD/Alberta-Crop-Report-July-13-2021.pdf
498	Excluded	did not include content related to toxic drug use and/or over-dose related deaths	newspaperArticle	2021		Alberta Crop Report: Crop Conditions as of June 22, 2021	Sturgeon Country		2021-06-22	2022-02-22 03:27:00	2022-03-26 15:49:42			English	/Users/etetzlaff/Zotero/storage/FDP67GAL/Alberta Crop Report_ conditions as of June 22, 2021.pdf
499	Excluded	did not include content related to toxic drug use and/or over-dose related deaths	newspaperArticle	2021		Town of Stony Plain Council Meeting Highlights (June 28th, 2021)	Town of Stony Plain		2021-06-28	2022-02-22 03:28:50	2022-05-20 16:12:03			English	/Users/etetzlaff/Zotero/storage/RL2GNP8J/News - Town of Stony Plain (4).pdf
500	Excluded	did not include content related to toxic drug use and/or over-dose related deaths	newspaperArticle	2021		Athabasca County Declares State of Agricultural Disaster	Athabasca County		2021-08-27	2022-02-22 03:30:26	2022-03-26 17:30:31			English	/Users/etetzlaff/Zotero/storage/F8NB9BN8/Athabasca County Declares State of Agricultural Disaster - Athabasca County.pdf
501	Excluded	did not include content related to toxic drug use and/or over-dose related deaths	newspaperArticle	2021		Agricultural Service Board: September 13th, 2021	Leduc County		2021-09-13	2022-02-22 03:30:59	2022-03-26 15:35:52			English	/Users/etetzlaff/Zotero/storage/V6PYZRAD/ASB-agenda-package-Sept13-2021.pdf
502	Excluded	did not include content related to toxic drug use and/or over-dose related deaths	newspaperArticle	2021		Hot, dry weather may move producers to put crops to other uses			2021-07-09	2022-02-22 03:32:42	2022-03-04 15:33:04			English	/Users/etetzlaff/Zotero/storage/PZKKYG2R/Hot, dry weather may move producers to put crops to other uses - Agriculture Financial Services Corporation.pdf
503	Excluded	did not include content related to toxic drug use and/or over-dose related deaths	newspaperArticle	2021		Beat the heat this summer with pop-up spray parks	City of Red Deer		2021-07-09	2022-02-22 03:33:44	2022-03-26 21:48:04			English	/Users/etetzlaff/Zotero/storage/3LH5SLB2/July 2021 News Archive_ Beat the heat this summer with pop-up spray parks - The City of Red Deer.pdf
504	Excluded	did not include content related to toxic drug use and/or over-dose related deaths	newspaperArticle	2021		Agricultural Service Board: November 8th, 2021	Leduc County		2021-11-08	2022-02-22 03:34:12	2022-03-26 15:35:41			English	/Users/etetzlaff/Zotero/storage/TFBGLPHW/ASB-agenda-package-Nov8-2021.pdf
505	Excluded	did not include content related to toxic drug use and/or over-dose related deaths	newspaperArticle	2021		The County Chronicle County of Warner No. 5	County of Warner		2021-09-01	2022-02-22 03:34:39	2022-04-15 01:23:03			English	/Users/etetzlaff/Zotero/storage/LSL58MVN/2021CountyWarnerFallNewsletter_UnuubR.pdf
506	Excluded	did not include content related to toxic drug use and/or over-dose related deaths	newspaperArticle	2021		Construction	Stony Plain		2021-07-08	2022-02-22 03:35:18	2022-03-04 15:33:04			English	/Users/etetzlaff/Zotero/storage/JGSLZG82/News - Town of Stony Plain (1).pdf
507	Excluded	did not include content related to toxic drug use and/or over-dose related deaths	newspaperArticle	2021		Water safety reminders for people and pets	Red Deer, Alberta		2021-06-29	2022-02-22 03:36:33	2022-03-04 15:33:04			English	/Users/etetzlaff/Zotero/storage/2GK36VF9/June 2021 News Archive_ Water safety reminders for people and pets - The City of Red Deer.pdf
508	Excluded	did not include content related to toxic drug use and/or over-dose related deaths	newspaperArticle	2021		City safety information for extreme heat	City of Red Deer		2021-06-28	2022-02-22 03:37:06	2022-03-28 11:38:03			English	/Users/etetzlaff/Zotero/storage/IGCLCN6R/June 2021 News Archive_ City safety information for extreme heat - The City of Red Deer.pdf
509	Excluded	did not include content related to toxic drug use and/or over-dose related deaths	newspaperArticle	2021		Fireworks	Town of Peace River		2021-07-03	2022-02-22 03:39:09	2022-03-29 03:14:29			English	/Users/etetzlaff/Zotero/storage/JS579BPG/Fireworks - Town of Peace River.pdf
510	Excluded	did not include content related to toxic drug use and/or over-dose related deaths	newspaperArticle	2021		Fire advisory issued due to excessive heat	Leduc County		2021-06-25	2022-02-22 03:40:07	2022-03-29 03:01:55			English	/Users/etetzlaff/Zotero/storage/SL6RQC7B/Fire advisory issued due to excessive heat - Leduc County.pdf
511	Excluded	did not include content related to toxic drug use and/or over-dose related deaths	newspaperArticle	2021		Fire Restriction	Town of Peace River		2021-07-12	2022-02-22 03:40:31	2022-03-29 03:06:22			English	/Users/etetzlaff/Zotero/storage/N36JGVKK/Fire Restriction - Town of Peace River.pdf
512	Excluded	did not include content related to toxic drug use and/or over-dose related deaths	newspaperArticle	2021		Fire Safety Advisory Still Remains In Effect for Blood Reserve	Kainaiwa		2021-07-23	2022-02-22 03:40:59	2022-03-29 03:06:59			English	/Users/etetzlaff/Zotero/storage/DH4VVL5W/Fire Safety Advisory Still Remains In Effect for Blood Reserve - (July 23, 2021) - Blood Tribe - Kainaiwa.pdf
513	Excluded	did not include content related to toxic drug use and/or over-dose related deaths	newspaperArticle	2021	Sugai, Joey	Extreme Heat Information – Tips And Advice	Kainaiwa		2021-06-29	2022-02-22 03:42:52	2022-03-29 01:30:44			English	/Users/etetzlaff/Zotero/storage/EHMNQJLG/Extreme Heat Information - Tips and Advice - (June 29, 2021) - Blood Tribe - Kainaiwa.pdf
514	Excluded	did not include content related to toxic drug use and/or over-dose related deaths	newspaperArticle	2021		Eager Beavers Good for the Sturgeon River	City of St. Albert		2021-07-21	2022-02-22 03:44:45	2022-03-28 19:27:53			English	/Users/etetzlaff/Zotero/storage/6SJQF2VX/Eager Beavers Good for the Sturgeon River _ City of St. Albert.pdf
515	Excluded	did not include content related to toxic drug use and/or over-dose related deaths	newspaperArticle	2021		Draft Council Minutes	Town of Eckville		2021-07-12	2022-02-22 03:45:14	2022-03-28 14:37:19			English	/Users/etetzlaff/Zotero/storage/IIIGEUF8/Draft Council Minutes July 12, 2021.pdf
516	Excluded	did not include content related to toxic drug use and/or over-dose related deaths	newspaperArticle	2022		Dealing with a heat wave	Strathcona County		2022-01-25	2022-02-22 03:46:35	2022-03-28 12:55:50			English	/Users/etetzlaff/Zotero/storage/K2G5WTRQ/Dealing with a heat wave Strathcona County.pdf; /Users/etetzlaff/Zotero/storage/3VE35AT9/Dealing with a heat wave _ Strathcona County.pdf
517	Excluded	did not include content related to toxic drug use and/or over-dose related deaths	newspaperArticle	2021		Agricultural Service Board: September 30th, 2021	Leduc County		2021-09-30	2022-02-22 03:47:17	2022-03-26 15:36:09			English	/Users/etetzlaff/Zotero/storage/TZ4A7JQ4/2021-09-30 ASB Agenda.pdf
518	Excluded	did not include content related to toxic drug use and/or over-dose related deaths	newspaperArticle	2021		County Council Meeting	Smoky Lake County		2021-08-26	2022-02-22 03:47:46	2022-03-04 15:33:04			English	/Users/etetzlaff/Zotero/storage/YMA9ZKIG/2021-08-26-Regular-Council-Meeting.pdf
519	Excluded	did not include content related to toxic drug use and/or over-dose related deaths	newspaperArticle	2021		2021 Fall Newsletter: County of Wetaskiwin No. 10	County of Wetaskiwin No.10		2021-10-18	2022-02-22 03:49:02	2022-03-26 13:27:48			English	/Users/etetzlaff/Zotero/storage/3W9KBYMC/2021 Fall Newsletter.pdf
520	Excluded	did not include content related to toxic drug use and/or over-dose related deaths	newspaperArticle	2021		County of Stettler Declares Agricultural Disaster	County of Stettler		2021-08-13	2022-02-22 03:50:04	2022-03-04 15:33:04			English	/Users/etetzlaff/Zotero/storage/TSVVR6HN/8 13 2021 County of Stettler Declares Agricultural Disaster.pdf
521	Excluded	did not include content related to toxic drug use and/or over-dose related deaths	newspaperArticle	2021		Agricultural Services Board: June 23rd, 2021	County of Stettler		2021-06-23	2022-02-22 03:51:14	2022-03-26 15:36:27			English	/Users/etetzlaff/Zotero/storage/FI5CK8UZ/06 23 2021 - ASB Agenda Package.pdf
522	Excluded	did not include content related to toxic drug use and/or over-dose related deaths	newspaperArticle	2021		County of Stettler No.6 Regular Council Meeting: August 11th, 2021	County of Stettler		2021-08-11	2022-02-22 03:52:35	2022-03-26 03:52:04			English	/Users/etetzlaff/Zotero/storage/WKCFD6MQ/_08112021-390.pdf
523	Excluded	did not include content related to toxic drug use and/or over-dose related deaths	newspaperArticle	2022	Smart, Amy	B.C. farmers ‘white knuckling’ their way through extreme cold after floods, heat dome	The Canadian Press	https://globalnews.ca/news/8483965/bc-flooded-farms-weather/	2022-01-02	2022-02-27 00:47:14	2022-03-26 03:36:09			English	/Users/etetzlaff/Zotero/storage/EIWRZ5QS/biblioeureka20220317151309.pdf; /Users/etetzlaff/Zotero/storage/ALPRKNCV/Ford - 1942 - The Canadian Press.pdf; /Users/etetzlaff/Zotero/storage/LC7LUAI3/Smart - 2022 - B.C. farmers ‘white knuckling’ their way through e.pdf
524	Excluded	did not include content related to toxic drug use and/or over-dose related deaths	newspaperArticle	2021		COVID Restrictions in Place for Recreation	City of Hamilton		2021-09-21	2022-02-27 01:00:05	2022-03-04 15:31:46			English	/Users/etetzlaff/Zotero/storage/VQDGG35I/Supie _ City of Hamilton, Ontario, Canada.pdf
525	Excluded	did not include content related to toxic drug use and/or over-dose related deaths	newspaperArticle	2021		The Lancet Countdown on Health and Climate Change, Policy Brief for Canada	The Lancet Countdown on Health and Climate Change		2021-10-01	2022-02-27 01:00:52	2022-04-15 01:36:14			English	/Users/etetzlaff/Zotero/storage/4MVMF7SQ/The Lancet Countdown on Health and Climate Change,.pdf
526	Excluded	did not include content related to toxic drug use and/or over-dose related deaths	newspaperArticle	2021		Health organizations and professionals call on Government of Canada to live up to commitments on vaccine equity	Canadian Public Health Association		2021-12-14	2022-02-27 01:02:21	2022-03-30 11:42:25			English	/Users/etetzlaff/Zotero/storage/4KG4VTRC/Health organizations and professionals call on Government of Canada to live up to commitments on vaccine equity _ Canadian Public Health Association (2).pdf
527	Excluded	did not include content related to toxic drug use and/or over-dose related deaths	newspaperArticle	2021	Potvin, Stéphanie; Leclerc, Jean-Marc	COVID-19: Use of Air Conditioners and Electric Fans During Heat Waves			2021-08-04	2022-02-27 01:04:16	2022-03-30 23:39:50			English	/Users/etetzlaff/Zotero/storage/MTL9HCSN/Potvin and Leclerc - COVID-19 Use of Air Author(s) Conditioners and E.pdf
528	Excluded	did not include content related to toxic drug use and/or over-dose related deaths	newspaperArticle	2021		Extreme Temperatures (Températures extrêmes)	Ministère de l'Agriculture, des Pêcheries et de l'Alimentation		2021	2022-02-27 01:05:23	2022-04-15 14:13:51			Français (Translated)	/Users/etetzlaff/Zotero/storage/XMYH6HSH/MAPAQ - Températures extrêmes-EN.docx; /Users/etetzlaff/Zotero/storage/QZZIAZUI/MAPAQ - Températures extrêmes.pdf
529	Excluded	did not include content related to toxic drug use and/or over-dose related deaths	newspaperArticle	2021	Nicholl, Cally	APAS sends out producer survey about how the drought has impacted grain contracts			2021-09-23	2022-02-27 01:11:30	2022-03-26 17:02:39			English	/Users/etetzlaff/Zotero/storage/2YSD4A33/Nicholl - APAS sends out producer survey about how the droug.pdf
530	Excluded	did not include content related to toxic drug use and/or over-dose related deaths	newspaperArticle	2021	Lewis, Todd; Orb, Ray; McClean, Bernie; Enns, Matt; Halstead, Brett; Sundquist, Greg; Rundel, Chris; Johnson, Garry; Dyrland, Shaun	AgriStability enrollment extension and compensation rate increase			2021-08-04	2022-02-27 01:11:41	2022-03-26 15:38:59			English	/Users/etetzlaff/Zotero/storage/5D95ZKFW/Lewis and McClean - has made. We also appreciate your government’s und.pdf
531	Excluded	did not include content related to toxic drug use and/or over-dose related deaths	newspaperArticle	2021		Borden	Village of Borden		2021-07-06	2022-02-27 01:12:52	2022-03-26 22:56:31			English	/Users/etetzlaff/Zotero/storage/23Q7T6G6/7July2021_IOyJvC.pdf
532	Excluded	did not include content related to toxic drug use and/or over-dose related deaths	newspaperArticle	2021		Bylaw Beat	Town of Rosetown		2021-09-01	2022-02-27 01:13:26	2022-03-26 23:41:25			English	/Users/etetzlaff/Zotero/storage/BMMG7G8N/Bylaw Beat September 2021_3.pdf
533	Excluded	did not include content related to toxic drug use and/or over-dose related deaths	newspaperArticle	2021		Places to Keep Cool Throughout Regina	City of Regina		2021-06-30	2022-02-27 01:14:30	2022-04-13 00:22:08			English	/Users/etetzlaff/Zotero/storage/VWWC9TA2/City of Regina _ Places to Keep Cool Throughout Regina.pdf
534	Excluded	did not include content related to toxic drug use and/or over-dose related deaths	newspaperArticle	2021		Newsletter-2021-Jun23.pdf	City of Muenster		2021-07-01	2022-02-27 01:15:41	2022-04-12 03:03:25			English	/Users/etetzlaff/Zotero/storage/8WK5LNB2/Newsletter-2021-Jun23.pdf
535	Excluded	did not include content related to toxic drug use and/or over-dose related deaths	newspaperArticle	2021		Town of Wolseley Minutes	Town of Wolseley		2021-07-07	2022-02-27 01:16:03	2022-03-04 15:30:51			English	/Users/etetzlaff/Zotero/storage/B4YRLSRE/Minutes-07-07-2021.pdf
536	Excluded	did not include content related to toxic drug use and/or over-dose related deaths	newspaperArticle	2021		Take precautions during high temperatures	Saskatchewan Health Authority		2021-06-30	2022-02-27 01:17:39	2022-04-15 00:57:51			English	/Users/etetzlaff/Zotero/storage/GUN63AWR/Take precautions during high temperatures _ SaskHealthAuthority.pdf
537	Excluded	did not include content related to toxic drug use and/or over-dose related deaths	newspaperArticle	2021		Stay safe while enjoying the summer heat	Llyodminster		2021-06-29	2022-02-27 01:20:47	2022-04-14 03:12:41			English	/Users/etetzlaff/Zotero/storage/XLRFE8Q2/Stay safe while enjoying the summer heat - City of Lloydminster.pdf
538	Excluded	did not include content related to toxic drug use and/or over-dose related deaths	newspaperArticle	2021		Safety Talk: Hot, Hot Heat Part II	Saskatchewan Health Authority		2021-07-02	2022-02-27 01:22:47	2022-03-04 15:30:51			English	/Users/etetzlaff/Zotero/storage/FSQ9CRJX/SafetyTalk-HotHotHeatP2.pdf
539	Excluded	did not include content related to toxic drug use and/or over-dose related deaths	newspaperArticle	2021		Prickly Heat Rash	Saskatchewan Health Authority		2021-07-01	2022-02-27 01:25:14	2022-04-13 00:43:59			English	/Users/etetzlaff/Zotero/storage/VMJ475LV/Prickly Heat Rash _ SaskHealthAuthority.pdf
540	Included	included content related to toxic drug use and/or over-dose related deaths	newspaperArticle	2021		Medicines That Increase the Chance for a Heat-Related Illness			2021-07-01	2022-02-27 01:26:05	2022-04-13 23:26:24			English	/Users/etetzlaff/Zotero/storage/9BBIQSXA/Medicines That Increase the Chance for a Heat-Related Illness _ SaskHealthAuthority.pdf
541	Excluded	did not include content related to toxic drug use and/or over-dose related deaths	newspaperArticle	2021		Rural Municipality of Val Marie No. 17 Meeting Minutes	Rural Municipality of Val Marie No. 17		2021-07-13	2022-02-27 01:27:51	2022-03-04 15:30:51			English	/Users/etetzlaff/Zotero/storage/EFYMGDED/July-13-Reg.pdf
542	Excluded	did not include content related to toxic drug use and/or over-dose related deaths	blogPost	2021		Hot Weather – Fire Risks	R.M of Hoodoo No. 401		2021-06-30	2022-02-27 01:28:46	2022-03-04 15:30:51			English	/Users/etetzlaff/Zotero/storage/AX4TXYN5/Hot Weather – Fire Risks – R.M of Hoodoo.pdf
543	Excluded	did not include content related to toxic drug use and/or over-dose related deaths	newspaperArticle	2021		Here's Help: Mild Heat Exhaustion in Children	Saskatchewan Health Authority		2021-07-01	2022-02-27 01:29:29	2022-03-31 02:23:33			English	/Users/etetzlaff/Zotero/storage/C9Q73VYT/Here_s Help_ Mild Heat Exhaustion in Children _ SaskHealthAuthority.pdf
544	Excluded	did not include content related to toxic drug use and/or over-dose related deaths	newspaperArticle	2021		Heatstroke: Emergency Symptoms	Saskatchewan Health Authority		2021-07-01	2022-02-27 01:29:52	2022-03-31 01:04:06			English	/Users/etetzlaff/Zotero/storage/Q5S62PLM/Heatstroke_ Emergency Symptoms _ SaskHealthAuthority.pdf
545	Excluded	did not include content related to toxic drug use and/or over-dose related deaths	newspaperArticle	2021		Heatstroke Prevention: What to Wear	Saskatchewan Health Authority		2021-07-01	2022-02-27 01:30:14	2022-03-31 01:04:22			English	/Users/etetzlaff/Zotero/storage/DKP8HKCK/Heatstroke Prevention_ What to Wear _ SaskHealthAuthority.pdf
546	Excluded	did not include content related to toxic drug use and/or over-dose related deaths	newspaperArticle	2021		Heatstroke Prevention: Acclimating to the Heat	Saskatchewan Health Authority		2021-07-01	2022-02-27 01:30:38	2022-03-31 01:04:16			English	/Users/etetzlaff/Zotero/storage/Z4EM7NEA/Heatstroke Prevention_ Acclimating to the Heat _ SaskHealthAuthority.pdf
547	Excluded	did not include content related to toxic drug use and/or over-dose related deaths	newspaperArticle	2021		Heatstroke	Saskatchewan Health Authority		2021-07-01	2022-02-27 01:30:56	2022-03-31 01:03:59			English	/Users/etetzlaff/Zotero/storage/GGBX9XN5/Heatstroke _ SaskHealthAuthority.pdf
548	Excluded	did not include content related to toxic drug use and/or over-dose related deaths	newspaperArticle	2021		Heat-Related Illnesses	Saskatchewan Health Authority		2021-07-01	2022-02-27 01:31:16	2022-03-31 00:58:58			English	/Users/etetzlaff/Zotero/storage/QIWQD5X4/Heat-Related Illnesses _ SaskHealthAuthority.pdf
549	Excluded	did not include content related to toxic drug use and/or over-dose related deaths	newspaperArticle	2021		Heat-Related Illness, Other Symptoms	Saskatchewan Health Authority		2021-07-01	2022-02-27 01:31:39	2022-03-31 00:58:51			English	/Users/etetzlaff/Zotero/storage/AKIZIL5P/Heat-Related Illness, Other Symptoms _ SaskHealthAuthority.pdf
550	Excluded	did not include content related to toxic drug use and/or over-dose related deaths	newspaperArticle	2021		Heat-Related Illness	Saskatchewan Health Authority		2021-07-01	2022-02-27 01:32:01	2022-03-31 00:58:23			English	/Users/etetzlaff/Zotero/storage/ZJ24S6JE/Heat-Related Illness _ SaskHealthAuthority.pdf
551	Included	included content related to toxic drug use and/or over-dose related deaths	newspaperArticle	2021		Heat Waves	Saskatchewan Health Authority		2021-07-01	2022-02-27 01:32:29	2022-03-31 00:54:17			English	/Users/etetzlaff/Zotero/storage/XB3ST3UR/Heat Waves _ SaskHealthAuthority.pdf
552	Excluded	did not include content related to toxic drug use and/or over-dose related deaths	newspaperArticle	2021		Heat tetany	Saskatchewan Health Authority		2021-07-01	2022-02-27 01:32:47	2022-03-04 15:30:51			English	/Users/etetzlaff/Zotero/storage/Y5W4T3SF/Heat tetany _ SaskHealthAuthority.pdf
553	Excluded	did not include content related to toxic drug use and/or over-dose related deaths	newspaperArticle	2021		Heat Rash	Saskatchewan Health Authority		2021-07-01	2022-02-27 01:33:32	2022-03-04 15:30:51			English	/Users/etetzlaff/Zotero/storage/S6RKQA6X/Heat Rash _ SaskHealthAuthority.pdf
554	Excluded	did not include content related to toxic drug use and/or over-dose related deaths	newspaperArticle	2021		Heat Exhaustion Symptoms	Saskatchewan Health Authority		2021-07-01	2022-02-27 01:33:52	2022-03-04 15:30:51			English	/Users/etetzlaff/Zotero/storage/IJIJ57XV/Heat Exhaustion Symptoms _ SaskHealthAuthority.pdf
555	Excluded	did not include content related to toxic drug use and/or over-dose related deaths	newspaperArticle	2021		Heat Exhaustion First Aid	Saskatchewan Health Authority		2021-07-01	2022-02-27 01:34:11	2022-03-04 15:30:51			English	/Users/etetzlaff/Zotero/storage/IAQZ9H7W/Heat Exhaustion First Aid _ SaskHealthAuthority.pdf
556	Excluded	did not include content related to toxic drug use and/or over-dose related deaths	newspaperArticle	2021		Heat Exhaustion Becoming Severe	Saskatchewan Health Authority		2021-07-01	2022-02-27 01:34:31	2022-03-04 15:30:51			English	/Users/etetzlaff/Zotero/storage/GIW9MI5Q/Heat Exhaustion Becoming Severe _ SaskHealthAuthority.pdf
557	Excluded	did not include content related to toxic drug use and/or over-dose related deaths	newspaperArticle	2021		Heat exhaustion	Saskatchewan Health Authority		2021-07-01	2022-02-27 01:34:50	2022-03-04 15:30:51			English	/Users/etetzlaff/Zotero/storage/QK4Z3LBW/Heat exhaustion _ SaskHealthAuthority.pdf
558	Excluded	did not include content related to toxic drug use and/or over-dose related deaths	newspaperArticle	2021		Heat edema (swelling)	Saskatchewan Health Authority		2021-07-01	2022-02-27 01:35:06	2022-03-04 15:30:51			English	/Users/etetzlaff/Zotero/storage/UBLZ5TJR/Heat edema (swelling) _ SaskHealthAuthority.pdf
559	Excluded	did not include content related to toxic drug use and/or over-dose related deaths	newspaperArticle	2021		Heat cramps	Saskatchewan Health Authority		2021-07-01	2022-02-27 01:35:28	2022-03-30 11:57:13			English	/Users/etetzlaff/Zotero/storage/3M8G2X28/Heat cramps _ SaskHealthAuthority.pdf
560	Excluded	did not include content related to toxic drug use and/or over-dose related deaths	newspaperArticle	2021		Dehydration	Saskatchewan Health Authority		2021-07-01	2022-02-27 01:37:47	2022-03-28 13:08:24			English	/Users/etetzlaff/Zotero/storage/633B3ZZN/Dehydration _ SaskHealthAuthority.pdf
561	Excluded	did not include content related to toxic drug use and/or over-dose related deaths	newspaperArticle	2021		Town of Oxbow Regular Meeting of Council: July 12th, 2021	Town of Oxbow		2021-07-12	2022-02-27 01:38:18	2022-04-15 12:24:30			English	/Users/etetzlaff/Zotero/storage/DDN5DJXJ/CouncilMinutesJuly122021_naSXUu.docx
562	Excluded	did not include content related to toxic drug use and/or over-dose related deaths	newspaperArticle	2021		The Banner	City of Martensville		2021-08-01	2022-02-27 01:39:19	2022-06-20 01:19:21			English	/Users/etetzlaff/Zotero/storage/INVLMGEA/Banner - August 21.pdf
563	Excluded	did not include content related to toxic drug use and/or over-dose related deaths	newspaperArticle	2021		APAS 2021 Drought Plan	Agricultural Producers Association of Saskatchewan		2021-07-12	2022-02-27 01:40:05	2022-04-17 23:18:50			English	/Users/etetzlaff/Zotero/storage/NJJBJL4W/APAS2021DroughtPlan_UndMvU.pdf
564	Excluded	did not include content related to toxic drug use and/or over-dose related deaths	newspaperArticle	2021		Advisory: Forest Fire smoke and high temperatures	Saskatchewan Health Authority		2021-07-16	2022-02-27 01:40:21	2022-03-26 15:03:02			English	/Users/etetzlaff/Zotero/storage/G2PUVLJH/Advisory_ Forest Fire smoke and high temperatures _ SaskHealthAuthority.pdf
565	Excluded	did not include content related to toxic drug use and/or over-dose related deaths	newspaperArticle	2021		SHA Daily Rounds: July 9th, 2021	Saskatchewan Health Authority		2021-07-09	2022-02-27 01:40:46	2022-04-13 18:56:16			English	/Users/etetzlaff/Zotero/storage/IG9WY3TI/2021-07-09-SHA-Rounds.pdf
566	Excluded	did not include content related to toxic drug use and/or over-dose related deaths	newspaperArticle	2021		SHA Daily Rounds: July 7th, 2021	Saskatchewan Health Authority		2021-07-07	2022-02-27 01:41:09	2022-04-13 18:56:09			English	/Users/etetzlaff/Zotero/storage/JT5KB9RS/2021-07-07-SHA-Rounds.pdf
567	Excluded	did not include content related to toxic drug use and/or over-dose related deaths	newspaperArticle	2021		SHA Daily Rounds: June 28th, 2021	Saskatchewan Health Authority		2021-06-28	2022-02-27 01:42:04	2022-04-13 18:56:37			English	/Users/etetzlaff/Zotero/storage/5DYT5QWT/2021-06-28-SHA-Rounds.pdf
568	Excluded	did not include content related to toxic drug use and/or over-dose related deaths	newspaperArticle	2021		SHA Daily Rounds: June 24th, 2021	Saskatchewan Health Authority		2021-06-24	2022-02-27 01:42:25	2022-04-13 18:56:30			English	/Users/etetzlaff/Zotero/storage/3ZT9EAKE/2021-06-24-SHA-Rounds.pdf
569	Excluded	did not include content related to toxic drug use and/or over-dose related deaths	newspaperArticle	2021	Asmundson, Councillor Brent; Hodge, Councillor Craig; Kim, Councillor Steve; Mandewo, Councillor Trish; Marsden, Councillor Dennis; Towner, Councillor Teri; Wilson, Councillor Chris	Council Meeting: October 25th, 2021			2021-10-25	2022-02-27 01:47:41	2022-03-30 23:37:40			English	/Users/etetzlaff/Zotero/storage/MUU3QB5M/Asmundson et al. - 2021 - COMMITTEE MEMBERS Mayor Richard Stewart.pdf
570	Excluded	did not include content related to toxic drug use and/or over-dose related deaths	newspaperArticle	2021		City of Port Moody Minutes Seniors Focus Committee	City of Port Moody		2021-11-02	2022-02-27 01:47:43	2022-03-27 02:03:36			English	/Users/etetzlaff/Zotero/storage/FQRDZDMJ/Lubik et al. - 2021 - City of Port Moody Minutes Seniors Focus Committee.pdf
571	Excluded	did not include content related to toxic drug use and/or over-dose related deaths	newspaperArticle	2021	Mochrie, Paul	Extreme heat response			2021-06-22	2022-02-27 01:47:46	2022-03-29 01:34:55			English	/Users/etetzlaff/Zotero/storage/57PV354P/Mayor - Extreme heat response.pdf
572	Excluded	did not include content related to toxic drug use and/or over-dose related deaths	newspaperArticle	2021	Mochrie, Paul	Email: Extreme Heat Alert			2021-06-25	2022-02-27 01:47:46	2022-03-28 23:24:10			English	/Users/etetzlaff/Zotero/storage/TECEDUD4/Extreme Heat Alert.pdf
573	Excluded	did not include content related to toxic drug use and/or over-dose related deaths	newspaperArticle	2021	Mochrie, Paul	Release: Facing unprecedented casualties, VPD deploys dozens of extra officers			2021-06-29	2022-02-27 01:47:48	2022-04-13 03:02:15			English	/Users/etetzlaff/Zotero/storage/5WX2QAUM/Release Facing unprecedented casualties, VPD depl.pdf
574	Excluded	did not include content related to toxic drug use and/or over-dose related deaths	newspaperArticle	2021	Mochrie, Paul	Heat emergency - update			2021-06-30	2022-02-27 01:47:49	2022-03-30 23:14:37			English	/Users/etetzlaff/Zotero/storage/2ZI4BE8H/Heat emergency - update.pdf
575	Excluded	did not include content related to toxic drug use and/or over-dose related deaths	newspaperArticle	2021	Mochrie, Paul	Heat emergency - review of CoV response			2021-07-09	2022-02-27 01:47:51	2022-03-30 23:14:50			English	/Users/etetzlaff/Zotero/storage/AFHQBFGK/Heat emergency - review of CoV response.pdf
576	Excluded	did not include content related to toxic drug use and/or over-dose related deaths	newspaperArticle	2021	Mochrie, Paul	Heat response - review			2021-07-26	2022-02-27 01:47:52	2022-03-30 23:25:48			English	/Users/etetzlaff/Zotero/storage/P3TPJHRE/Heat response - review.pdf
577	Excluded	did not include content related to toxic drug use and/or over-dose related deaths	newspaperArticle	2021	Mochrie, Paul	Additional Cooling Centre - Marpole (7/29/2021 6:02:03 PM)			2021-07-29	2022-02-27 01:47:54	2022-03-26 14:59:39			English	/Users/etetzlaff/Zotero/storage/NJK4HCBT/Enfeldt and Stevens - Additional Cooling Centre - Marpole.pdf
578	Excluded	did not include content related to toxic drug use and/or over-dose related deaths	newspaperArticle	2021	Mochrie, Paul	Additional Cooling Centre - Marpole (7/29/2021 12:41:04 PM)			2021-07-29	2022-02-27 01:47:55	2022-03-26 15:00:05			English	/Users/etetzlaff/Zotero/storage/NQG2TNCZ/Mochrie - Additional Cooling Centre - Marpole.pdf
579	Excluded	did not include content related to toxic drug use and/or over-dose related deaths	newspaperArticle	2021		Special Council Meeting Minutes	Village of Pemberton		2021-06-29	2022-02-27 01:48:04	2022-04-14 02:59:44			English	/Users/etetzlaff/Zotero/storage/73UEU8WP/Gilmore et al. - STAFF IN ATTENDANCE.pdf
580	Excluded	did not include content related to toxic drug use and/or over-dose related deaths	newspaperArticle	2021	Gallagher, Steve	Quick action prevented an uncontrollable blaze	Nehmotl		2021-08-01	2022-02-27 01:48:19	2022-04-13 01:29:07			English	/Users/etetzlaff/Zotero/storage/LPK974KI/Gallagher - Quick action prevented an uncontrollable blaze.pdf
581	Excluded	did not include content related to toxic drug use and/or over-dose related deaths	newspaperArticle	2021	Gallagher, Steve	Royal BC Museum inspires one particular Tla’amin Youth	Nehmotl		2021-09-01	2022-02-27 01:48:20	2022-04-13 03:25:58			English	/Users/etetzlaff/Zotero/storage/X98G8IKU/Gallagher - Royal BC Museum inspires one particular Tla’amin Y.pdf
582	Excluded	did not include content related to toxic drug use and/or over-dose related deaths	newspaperArticle	2021	McPhail, Councillor Linda; Wolfe, Councillor Michael	MINUTES It was moved and seconded			2021-10-13	2022-02-27 01:48:40	2022-03-31 22:16:02			English	/Users/etetzlaff/Zotero/storage/DJVCK7IX/McPhail and Wolfe - MINUTES It was moved and seconded.pdf
583	Excluded	did not include content related to toxic drug use and/or over-dose related deaths	newspaperArticle	2021		Town of Sidney Minutes	Town of Sidney		2021-07-21	2022-02-27 01:49:20	2022-04-15 12:26:24			English	/Users/etetzlaff/Zotero/storage/AJLRBMPJ/Maxwell et al. - 2021 - TOWN OF SIDNEY MINUTES OF EMERGENCY PLANNING COMMI.pdf
584	Excluded	did not include content related to toxic drug use and/or over-dose related deaths	newspaperArticle	2021		Town of Sidney - Economic Advisory Committee MINUTES Thursday, July 8, 2021 – 10:30 am via Zoom Meeting	Town of Sidney		2021-07-08	2022-02-27 01:49:25	2022-04-15 12:25:36			English	/Users/etetzlaff/Zotero/storage/HGA89TM6/Calveley et al. - 2021 - Town of Sidney - Economic Advisory Committee MINUT.pdf
585	Excluded	did not include content related to toxic drug use and/or over-dose related deaths	newspaperArticle	2021	Lake, Williams	Cooling Centers Offered During Heat Wave	City of Williams Lake		2021-06-28	2022-02-27 01:49:30	2022-03-28 02:11:39			English	/Users/etetzlaff/Zotero/storage/P9K4SIX5/Lake - Cooling Centers Offered During Heat Wave.pdf
586	Excluded	did not include content related to toxic drug use and/or over-dose related deaths	newspaperArticle	2021		Other News in City News & Announcements	City of White Rock		2021-06-25	2022-02-27 01:49:35	2022-04-12 03:59:36			English	/Users/etetzlaff/Zotero/storage/3FWPQQSK/Rock - Other News in City News & Announcements.pdf
587	Excluded	did not include content related to toxic drug use and/or over-dose related deaths	newspaperArticle	2021	Foreman, Parks	What we heard at Colwood Creek Park on Thursday, July 8, 202			2021-07-08	2022-02-27 01:49:39	2022-03-31 22:16:58			English	/Users/etetzlaff/Zotero/storage/QPGUVU7Y/Foreman - What we heard at Colwood Creek Park on Thursday, J.pdf
588	Excluded	did not include content related to toxic drug use and/or over-dose related deaths	newspaperArticle	2021	Norris, Sherri	Quw'utsun Newsletter	Cowichan Tribes		2021-09-01	2022-02-27 01:49:52	2022-03-30 23:45:19			English	/Users/etetzlaff/Zotero/storage/YB5PTPCD/Norris - Email sherri.norris@cowichantribes.com.pdf
589	Excluded	did not include content related to toxic drug use and/or over-dose related deaths	newspaperArticle	2021	Login, Staff	Ways to escape the heat in Burnaby this summer	Burnaby		2021-10-08	2022-02-27 01:50:07	2022-03-21 21:07:58			English	/Users/etetzlaff/Zotero/storage/WQTXS6GD/Login - (https(htwtpistt(ehrwt.tcpwoswm(h.fwtCat.pdf
590	Included	included content related to toxic drug use and/or over-dose related deaths	newspaperArticle	2021	Mochrie, Paul	Upcoming Heat warning information bulletin (July 28, 2021)			2021-07-28	2022-02-27 01:50:21	2022-04-15 12:59:57			English	/Users/etetzlaff/Zotero/storage/LZP2IRRM/Mayor - Upcoming Heat warning information bulletin (July 2.pdf
591	Excluded	did not include content related to toxic drug use and/or over-dose related deaths	newspaperArticle	2021	Mochrie, Paul	UBCM report Local Government Resiliency			2021-08-13	2022-02-27 01:50:24	2022-04-15 12:45:12			English	/Users/etetzlaff/Zotero/storage/9CYVRP34/Mayor - UBCM report Local Government Resiliency.pdf
592	Excluded	did not include content related to toxic drug use and/or over-dose related deaths	newspaperArticle	2021	Chandler, Nicholas	In the matter of the prevention of cruelty to animals			2021-10-05	2022-02-27 01:52:55	2022-03-31 12:07:56			English	/Users/etetzlaff/Zotero/storage/4YXVBNSC/Chandler - IN THE MATTER OF THE PREVENTION OF CRUELTY TO ANIM.pdf
593	Excluded	did not include content related to toxic drug use and/or over-dose related deaths	newspaperArticle	2021	Cole-Hamilton, Councillor	Corporation of the City of Courtenay Council Meeting Agenda (July 19th, 2021)			2021-07-19	2022-02-27 01:52:56	2022-03-26 02:58:19			English	/Users/etetzlaff/Zotero/storage/PBJGFA2B/Cole-Hamilton - 5. EXTERNAL REPORTS AND CORRESPONDENCE FOR INFORMA.pdf
594	Excluded	did not include content related to toxic drug use and/or over-dose related deaths	newspaperArticle	2021	Cole-Hamilton, Councillor	Corporation of the City of Courtenay Council meeting Agenda (July 26th, 2021)			2021-07-26	2022-02-27 01:52:57	2022-03-26 02:58:51			English	/Users/etetzlaff/Zotero/storage/MEADEFDD/Cole-Hamilton - 7. REPORTSUPDATES FROM COUNCIL MEMBERS INCLUDING .pdf
595	Excluded	did not include content related to toxic drug use and/or over-dose related deaths	newspaperArticle	2021	Cole-Hamilton, Councillor	Corporation of the City of Courtenay Council Meeting Agenda (October 25th, 2021)			2021-10-25	2022-02-27 01:52:58	2022-03-26 02:58:31			English	/Users/etetzlaff/Zotero/storage/HRSC2JXU/Cole-Hamilton - 7. REPORTSUPDATES FROM COUNCIL MEMBERS INCLUDING .pdf
596	Excluded	did not include content related to toxic drug use and/or over-dose related deaths	newspaperArticle	2021		Heat Information - Health Concerns	BC Public Service		2021-08-01	2022-02-27 01:53:21	2022-03-30 23:19:16			English	/Users/etetzlaff/Zotero/storage/YTJ8SV75/2021 - Heat Information - Health Concerns.pdf
597	Excluded	did not include content related to toxic drug use and/or over-dose related deaths	newspaperArticle	2021		Extreme Heat Alert for Lower Mainland	Vancouver Coastal Health		2021-06-25	2022-02-27 01:53:28	2022-04-22 00:00:08			English	/Users/etetzlaff/Zotero/storage/HXJKHB2Y/Covid - REGIONAL AND LOCAL EOC ORGANIZATIONAL STRUCTURES.pdf; /Users/etetzlaff/Zotero/storage/LRMFMZ5G/Extreme Heat Alert - Vancouver Coastal Health.pdf
598	Excluded	did not include content related to toxic drug use and/or over-dose related deaths	newspaperArticle	2021		Vaccine clinic pop up at Playland this weekend	Vancouver Coastal Health		2021-07-21	2022-02-27 01:53:30	2022-04-15 13:17:07			English	/Users/etetzlaff/Zotero/storage/4UW2PC2R/Covid - REGIONAL AND LOCAL EOC ORGANIZATIONAL STRUCTURES.pdf; /Users/etetzlaff/Zotero/storage/5ABZ5XXZ/Vaccine clinic to pop up at Playland this weekend - Vancouver Coastal Health.pdf
599	Included	included content related to toxic drug use and/or over-dose related deaths	newspaperArticle	2021		Heat warning	Vancouver Coastal Health		2021-07-30	2022-02-27 01:53:33	2022-03-30 23:32:05			English	/Users/etetzlaff/Zotero/storage/KMGRUWGZ/Covid - REGIONAL AND LOCAL EOC ORGANIZATIONAL STRUCTURES.pdf
600	Excluded	did not include content related to toxic drug use and/or over-dose related deaths	newspaperArticle	2021		A Heat Warning has been issued for Aug. 12 to Aug. 15	Vancouver Coastal Health		2021-08-11	2022-02-27 01:53:34	2022-03-26 14:02:46			English	/Users/etetzlaff/Zotero/storage/DP9UAEKS/Covid - REGIONAL AND LOCAL EOC ORGANIZATIONAL STRUCTURES.pdf
601	Excluded	did not include content related to toxic drug use and/or over-dose related deaths	newspaperArticle	2021	Street, Heather	Climate-related Illnesses	Vancouver Coastal Health		2021-09-01	2022-02-27 01:53:47	2022-03-28 01:47:00			English	/Users/etetzlaff/Zotero/storage/MH5U2UFI/Street - Climate-related Illnesses.pdf
602	Excluded	did not include content related to toxic drug use and/or over-dose related deaths	newspaperArticle	2021	Chenoweth, Simone	Heat Safety Information for Families	Fifty-Eight		2021-06-27	2022-02-27 01:54:33	2022-03-30 23:27:51			English	/Users/etetzlaff/Zotero/storage/DBCX7G4J/Chenoweth - Heat Safety Information for Families.pdf
603	Excluded	did not include content related to toxic drug use and/or over-dose related deaths	newspaperArticle	2021	Morrison, Mrs Sheila	Errington Elementary School: Principal’s Message	Errington Elementary School		2021-06-27	2022-02-27 01:54:41	2022-03-29 00:35:57			English	/Users/etetzlaff/Zotero/storage/I7L7VZ8B/Morrison - ERRINGTON ELEMENTARY SCHOOL.pdf
604	Excluded	did not include content related to toxic drug use and/or over-dose related deaths	newspaperArticle	2021		Perfect and Nearly Perfect Attendance	Jackson Elementary School		2021-06-30	2022-02-27 01:54:59	2022-04-13 00:17:06			English	/Users/etetzlaff/Zotero/storage/A2CH6A4G/Khela et al. - Perfect and Nearly Perfect Attendance.pdf
605	Excluded	did not include content related to toxic drug use and/or over-dose related deaths	newspaperArticle	2021		Boil Water Advisory	Porcupine Health Unit		2021-07-02	2022-02-27 01:56:02	2022-03-26 22:51:47			English	/Users/etetzlaff/Zotero/storage/GFK353X9/Genier - BOIL WATER ADVISORY.pdf
606	Excluded	did not include content related to toxic drug use and/or over-dose related deaths	newspaperArticle	2021		Small Fruit Crop Update	New Brunswick		2021-07-26	2022-02-27 02:20:11	2022-04-14 02:41:09			English	/Users/etetzlaff/Zotero/storage/BP6PTFFK/small-fruit-26-july-2021.pdf
607	Excluded	did not include content related to toxic drug use and/or over-dose related deaths	newspaperArticle	2021		SWPH issues heat warning June 28 - June 29	Southwestern Public Health		2021-06-28	2022-02-27 02:23:01	2022-04-14 03:38:46			English	/Users/etetzlaff/Zotero/storage/WS942EEH/SWPH issues heat warning June 28 - June 29 - Southwestern Public Health.pdf
608	Excluded	did not include content related to toxic drug use and/or over-dose related deaths	newspaperArticle	2021		Tips for healthy, safe and fun celebrations	New Brunswick		2021-07-30	2022-02-27 02:23:43	2022-04-15 11:59:04			English	/Users/etetzlaff/Zotero/storage/NYCSQGMF/Tips for healthy, safe and fun celebrations.pdf
609	Excluded	did not include content related to toxic drug use and/or over-dose related deaths	newspaperArticle	2021		Notice: Public Health Heat Warning	Hastings Prince Edward Public Health		2021-06-28	2022-02-27 02:43:32	2022-04-12 03:20:06			English	/Users/etetzlaff/Zotero/storage/5PG9L6JG/Notice_ Public Health Heat Warning - Hastings Prince Edward Public Health (2).pdf
610	Excluded	did not include content related to toxic drug use and/or over-dose related deaths	newspaperArticle	2021		Managing heat stress at work	Government of Ontario		2021-07-20	2022-02-27 02:44:54	2022-03-04 16:02:40			English	/Users/etetzlaff/Zotero/storage/2TFTNRCF/Managing heat stress at work _ Ontario.ca.pdf
611	Excluded	did not include content related to toxic drug use and/or over-dose related deaths	newspaperArticle	2021		Health Unit Warns to Take Precautions during High Heat and Humidity	Leeds, Grenville and Lanark District Health Unit		2021-08-20	2022-02-27 02:45:46	2022-06-17 00:39:29			English	/Users/etetzlaff/Zotero/storage/4YCCQVVF/Health Unit Warns to Take Precautions During High Heat and Humidity - Leeds, Grenville and Lanark District Health Unit (1).pdf; /Users/etetzlaff/Zotero/storage/42R7URK4/Health Unit Warns to Take Precautions During High Heat and Humidity - Leeds, Grenville and Lanark District Health Unit (2).pdf; /Users/etetzlaff/Zotero/storage/Q2H4R7F2/Health Unit Warns to…
612	Excluded	did not include content related to toxic drug use and/or over-dose related deaths	newspaperArticle	2021		Windsor-Essex County Health Unit: Extreme Heat	The Windsor-Essex County Health Unit		2021-07-29	2022-02-27 02:50:35	2022-03-26 03:13:42			English	/Users/etetzlaff/Zotero/storage/PU9KNAHA/Extreme Heat The Windsor-Essex County Health Unit.pdf; /Users/etetzlaff/Zotero/storage/FPPKGVVU/Extreme Heat _ The Windsor-Essex County Health Unit.pdf
613	Excluded	did not include content related to toxic drug use and/or over-dose related deaths	newspaperArticle	2021		COVID-19 Guidance: Cooling Rooms	City of Toronto		2021-07-28	2022-02-27 02:55:57	2022-03-04 16:03:09			English	/Users/etetzlaff/Zotero/storage/Y6MVC77J/COVID-19 Guidance_ Cooling Rooms – City of Toronto.pdf
614	Excluded	did not include content related to toxic drug use and/or over-dose related deaths	newspaperArticle	2021		Protect yourself during extreme heat warning: July 6th, 2021	Simcoe Muskoka District Health Unit		2021-07-06	2022-02-27 03:05:16	2022-03-26 04:27:29			English	/Users/etetzlaff/Zotero/storage/9UCG8T7F/Protect yourself during extreme heat warning (2).pdf
615	Excluded	did not include content related to toxic drug use and/or over-dose related deaths	newspaperArticle	2021		Heat warning	Sudbury & Districts Public Health Unit		2021-07-02	2022-02-27 03:07:13	2022-03-04 16:02:48			English	/Users/etetzlaff/Zotero/storage/SDBQJJ6M/Public Health Sudbury _ Districts - Heat warning (1).pdf
616	Excluded	did not include content related to toxic drug use and/or over-dose related deaths	newspaperArticle	2021		Universal Access-Ability Advisory Committee Minutes: July 6th, 2021	City of Coquitlam		2021-07-06	2022-02-27 03:09:53	2022-03-26 00:54:28			English	/Users/etetzlaff/Zotero/storage/7MXPDGMM/_07062021-567.pdf
617	Excluded	did not include content related to toxic drug use and/or over-dose related deaths	newspaperArticle	2021		Universal Access-Ability Advisory Committee: September 21st, 2021	City of Coquitlam		2021-09-21	2022-02-27 03:21:14	2022-03-26 00:54:16			English	/Users/etetzlaff/Zotero/storage/KZVN6S9N/UAAC Agenda Package - Sep 21 2021.pdf
618	Excluded	did not include content related to toxic drug use and/or over-dose related deaths	newspaperArticle	2021		Take Extra Care to Check on Elders, Children and Neighbours During Hot Weather	First Nations Health Authority		2021-07-30	2022-02-27 03:22:55	2022-04-15 00:55:55			English	/Users/etetzlaff/Zotero/storage/X8B7P82G/Take Extra Care to Check on Elders, Children and Neighbours During Hot Weather.pdf
619	Excluded	did not include content related to toxic drug use and/or over-dose related deaths	newspaperArticle	2021		Take steps to minimize exposure to smoky air this weekend	Vancouver Coastal Health		2021-07-30	2022-02-27 03:23:26	2022-04-15 00:58:08			English	/Users/etetzlaff/Zotero/storage/VZ7FVKPA/Take steps to minimize exposure to smoky air this weekend - Vancouver Coastal Health.pdf
620	Excluded	did not include content related to toxic drug use and/or over-dose related deaths	newspaperArticle	2021		Temporary Facility Closures due to High Temperatures	City of New Westminster		2021-06-28	2022-02-27 03:23:50	2022-04-15 01:06:54			English	/Users/etetzlaff/Zotero/storage/2KXFT6ZB/Temporary Facility Closures due to High Temperatures _ City of New Westminster.pdf
621	Excluded	did not include content related to toxic drug use and/or over-dose related deaths	newspaperArticle	2021		Stay safe in the heat	Interior Health		2021-06-28	2022-02-27 03:24:49	2022-04-14 03:12:28			English	/Users/etetzlaff/Zotero/storage/IUPHKYBY/Stay safe in the heat _ Interior Health.pdf
622	Excluded	did not include content related to toxic drug use and/or over-dose related deaths	newspaperArticle	2021		Stay healthy and safe outdoors during upcoming BC Day long weekend	City of Penticton		2021-07-30	2022-02-27 03:25:51	2022-03-04 15:32:54			English	/Users/etetzlaff/Zotero/storage/62YLZIPR/Stay healthy and safe outdoors during upcoming BC Day long weekend _ City of Penticton.pdf
623	Excluded	did not include content related to toxic drug use and/or over-dose related deaths	newspaperArticle	2021		Stage 2 Water Conservation Measures In Effect Friday, June 25	Municipality of North Cowichan		2021-06-24	2022-02-27 03:26:34	2022-04-14 03:06:02			English	/Users/etetzlaff/Zotero/storage/XYAVJ9JR/Stage 2 Water Conservation Measures In Effect Friday, June 25 _ Municipality of North Cowichan.pdf
624	Excluded	did not include content related to toxic drug use and/or over-dose related deaths	newspaperArticle	2021		Splash Park Hours	City of Dawson Creek		2021-06-28	2022-02-27 03:27:26	2022-04-14 03:01:45			English	/Users/etetzlaff/Zotero/storage/9ZH5UA8G/Splash Park Hours _ City of Dawson Creek.pdf
625	Excluded	did not include content related to toxic drug use and/or over-dose related deaths	newspaperArticle	2021		Environment and Sustainability Agenda	Town of Qualicum Beach		2021-09-01	2022-02-27 03:29:46	2022-03-04 15:32:54			English	/Users/etetzlaff/Zotero/storage/XJNWJSCB/Environment and Sustainability Agenda - Sept 1, 2021.pdf
626	Excluded	did not include content related to toxic drug use and/or over-dose related deaths	newspaperArticle	2021		Enjoy the hot weather this summer, though think ahead to stay healthy and safe!	First Nations Health Authority		2021-06-24	2022-02-27 03:30:09	2022-03-29 00:22:41			English	/Users/etetzlaff/Zotero/storage/H4BALHC7/Enjoy the hot weather this summer, though think ahead to stay healthy and safe!.pdf
627	Excluded	did not include content related to toxic drug use and/or over-dose related deaths	newspaperArticle	2021		End of Year Message School District 59	School District 59 Peace River South		2021-07-02	2022-02-27 03:31:21	2022-03-29 00:19:04			English	/Users/etetzlaff/Zotero/storage/K3AUCFLZ/End of Year Message _ School District 59.pdf
628	Excluded	did not include content related to toxic drug use and/or over-dose related deaths	newspaperArticle	2021		Electricity demand record shattered for a third consecutive day	BC Hydro		2021-06-29	2022-02-27 03:31:56	2022-03-28 23:20:12			English	/Users/etetzlaff/Zotero/storage/QWWFY3ZL/Electricity demand record shattered for a third consecutive day.pdf
629	Excluded	did not include content related to toxic drug use and/or over-dose related deaths	newspaperArticle	2021		District of Tofino Regular Council Meeting: July 13th, 2021	District of Tofino		2021-07-13	2022-02-27 03:33:48	2022-03-26 03:58:49			English	/Users/etetzlaff/Zotero/storage/VMBYDNVA/Regular Council - 13 Jul 2021 - Agenda - Pdf.pdf
630	Excluded	did not include content related to toxic drug use and/or over-dose related deaths	newspaperArticle	2021		City of Castlegar Regular Meeting of Council: August 16th, 2021	City of Castlegar		2021-08-16	2022-02-27 03:35:35	2022-03-26 03:47:26			English	/Users/etetzlaff/Zotero/storage/NXL4PL2B/Regular-Agenda-August-16-2021.pdf
631	Excluded	did not include content related to toxic drug use and/or over-dose related deaths	newspaperArticle	2021		Mental health and wellness support for indigenous people indian residential schools resolution health program resources	First Nations Health Authority	https://www.fnha.ca/what-we-do/mental-wellness-and-substance-use/residential-schools	2021-06-25	2022-02-27 03:36:14	2022-04-17 23:23:22			English	/Users/etetzlaff/Zotero/storage/WD43A69F/Residential Schools.pdf
632	Excluded	did not include content related to toxic drug use and/or over-dose related deaths	newspaperArticle	2021		Updates from Chilliwack City Council	City of Chilliwack		2021-07-15	2022-02-27 03:37:14	2022-04-15 13:09:07			English	/Users/etetzlaff/Zotero/storage/K3EFXPDB/Updates from Chilliwack City Council - City of Chilliwack.pdf
633	Excluded	did not include content related to toxic drug use and/or over-dose related deaths	newspaperArticle	2021		Using Water Wisely During Extreme Heat	City of Abbortsford		2021-06-29	2022-02-27 03:38:50	2022-04-15 13:16:04			English	/Users/etetzlaff/Zotero/storage/MB7FABIB/Using Water Wisely During Extreme Heat - City of Mission.pdf
634	Excluded	did not include content related to toxic drug use and/or over-dose related deaths	newspaperArticle	2021		Vancouver Coastal Health postpones appointments at two COVID-19 vaccination clinics and temporarily closes test collection	Vancouver Coastal Health		2021-06-28	2022-02-27 03:39:35	2022-04-13 23:07:41			English	/Users/etetzlaff/Zotero/storage/FSWQTEBT/Vancouver Coastal Health postpones appointments at two COVID-19 vaccination clinics and temporarily closes test collection - Vancouver Coastal Health.pdf
635	Excluded	did not include content related to toxic drug use and/or over-dose related deaths	newspaperArticle	2021		Vancouver Coastal Health update on extreme heat conditions	Vancouver Coastal Health		2021-06-29	2022-02-27 03:40:02	2022-04-13 23:07:26			English	/Users/etetzlaff/Zotero/storage/W99KIYFJ/Vancouver Coastal Health update on extreme heat conditions - Vancouver Coastal Health.pdf
636	Excluded	did not include content related to toxic drug use and/or over-dose related deaths	newspaperArticle	2021		Classes resume at Vancouver School District schools tomorrow (Tuesday, june 29, 2021) with modifications	Vancouver School Board		2021-06-28	2022-02-27 03:40:24	2022-03-28 11:43:52			English	/Users/etetzlaff/Zotero/storage/H23MBY9Y/Britannia Secondary School.pdf; /Users/etetzlaff/Zotero/storage/IFCJUA4A/David Thompson Secondary School.pdf; /Users/etetzlaff/Zotero/storage/2E28QZYI/Killarney Secondary School.pdf; /Users/etetzlaff/Zotero/storage/JUS62EG8/Point Grey stəywəte_n̓ Secondary School.pdf; /Users/etetzlaff/Zotero/storage/BSKRT8L7/Queen Elizabeth Annex - École primaire de Jules-…
637	Excluded	did not include content related to toxic drug use and/or over-dose related deaths	newspaperArticle	2021		VCH brings COVID-19 vaccine to summer fun spots this July	Vancouver Coastal Health		2021-07-15	2022-02-27 03:41:19	2022-04-13 22:52:01			English	/Users/etetzlaff/Zotero/storage/GWFBRP4K/VCH brings COVID-19 vaccine to summer fun spots this July - Vancouver Coastal Health.pdf
638	Excluded	did not include content related to toxic drug use and/or over-dose related deaths	newspaperArticle	2021	WorkSafe BC	WorkSafeBC advising employers to consider workplace closures during heat wave	WorkSafe BC		2021-06-28	2022-02-27 03:42:30	2022-03-21 21:32:53			English	/Users/etetzlaff/Zotero/storage/EZ6N9469/WorkSafeBC advising employers to consider workplace closures during heat wave _ WorkSafeBC.pdf
639	Excluded	did not include content related to toxic drug use and/or over-dose related deaths	newspaperArticle	2021	Tardiff, Deb	Extreme Heat Conditions Elevate Watering Restriction to Stage 3	City of Parksville		2021-06-28	2022-02-27 03:44:19	2022-03-29 01:17:05			English	/Users/etetzlaff/Zotero/storage/GV3M2VNS/wpID135atID9842.pdf
640	Excluded	did not include content related to toxic drug use and/or over-dose related deaths	newspaperArticle	2022		WorkSafe Tools for building safer workplaces	WorkSafe BC		2022-01-01	2022-02-27 03:44:46	2022-03-04 15:32:54			English	/Users/etetzlaff/Zotero/storage/9DZ62E9G/wsm-jan-feb-2022-pdf-en.pdf
641	Excluded	did not include content related to toxic drug use and/or over-dose related deaths	newspaperArticle	2021		Warm weather safety in a time of COVID-19	BC CDC		2021-06-30	2022-02-27 03:46:47	2022-03-04 15:32:54			English	/Users/etetzlaff/Zotero/storage/BLXJERVL/Warm weather safety in a time of COVID-19.pdf
642	Excluded	did not include content related to toxic drug use and/or over-dose related deaths	newspaperArticle	2021		Information for residents returning home	Village of Lytton		2021-07-28	2022-02-27 03:47:45	2022-03-04 15:32:54			English	/Users/etetzlaff/Zotero/storage/IXBMZTUN/Village-of-Lytton-Returning-Residents-Handout.pdf
643	Excluded	did not include content related to toxic drug use and/or over-dose related deaths	newspaperArticle	2021		Village of Pemberton Evacuation Alert	Village of Pemberton		2021-06-26	2022-02-27 03:48:13	2022-04-15 13:30:40			English	/Users/etetzlaff/Zotero/storage/B2DMCPHH/Village of Pemberton Evacuation Alert_ Village of Pemberton News - Village of Pemberton.pdf
644	Excluded	did not include content related to toxic drug use and/or over-dose related deaths	newspaperArticle	2021		Fall Newsletter 2021	Tl'etinqox Government		2021-09-01	2022-02-27 03:49:04	2022-03-29 02:39:40			English	/Users/etetzlaff/Zotero/storage/QKX2UQSD/Tl_etinqox Fall Newsletter 2021.pdf
645	Excluded	did not include content related to toxic drug use and/or over-dose related deaths	newspaperArticle	2021		Mission Public Schools: Special Announcements	Mission Public Schools		2021-06-28	2022-02-27 03:51:03	2022-03-26 02:57:37			English	/Users/etetzlaff/Zotero/storage/BB2TCJYY/Special Announcements - SCHOOLS CLOSED JUNE 28, 2021 - Mission Public Schools.pdf; /Users/etetzlaff/Zotero/storage/MUHHDX4D/Special Announcements - UPDATE_ MPSD Closed to Students and Staff... - Mission Public Schools.pdf
646	Excluded	did not include content related to toxic drug use and/or over-dose related deaths	newspaperArticle	2021		School District No. 69 Qualicum: Special Announcements	School District No. 69 Qualicum		2021-06-28	2022-02-27 03:52:01	2022-04-13 18:24:18			English	/Users/etetzlaff/Zotero/storage/RKYJR6QU/Special Announcements - Monday June 28th, 2021- All Schools Open... - School District No. 69 Qualicum.pdf
647	Excluded	did not include content related to toxic drug use and/or over-dose related deaths	newspaperArticle	2021		Mission Public Schools: Special Announcements	Mission Public Schools		2021-06-29	2022-02-27 03:52:29	2022-03-26 02:53:13			English	/Users/etetzlaff/Zotero/storage/5Q53ZAMZ/Special Announcements - June 29, 2021_ Dismissal at 11 am - Mission Public Schools.pdf
648	Excluded	did not include content related to toxic drug use and/or over-dose related deaths	newspaperArticle	2021		Canyon Heights Elementary: Special Announcements	Canyon Heights Elementary		2021-06-28	2022-02-27 03:52:52	2022-03-27 01:04:51			English	/Users/etetzlaff/Zotero/storage/SHC7494E/Special Announcements - All items - Canyon Heights Elementary.pdf; /Users/etetzlaff/Zotero/storage/6APKFW3H/Special Announcements - Extreme Heat School Closure - June 28th,... - Canyon Heights Elementary.pdf
649	Excluded	did not include content related to toxic drug use and/or over-dose related deaths	newspaperArticle	2021		École Argyle Secondary: Special Announcements	École Argyle Secondary		2021-06-28	2022-02-27 03:53:21	2022-03-26 02:57:28			English	/Users/etetzlaff/Zotero/storage/PTPBRN8Y/Special Announcements - All items - École Argyle Secondary.pdf; /Users/etetzlaff/Zotero/storage/9BIS8MWJ/Special Announcements - Argyle Closed to Students Monday June 28,... - École Argyle Secondary.pdf; /Users/etetzlaff/Zotero/storage/4QA26TTJ/Special Announcements - Closed for Instruction - Monday June 28,... - École Argyle Secondary.pdf
650	Excluded	did not include content related to toxic drug use and/or over-dose related deaths	newspaperArticle	2021		Riverside College: Special Announcements	Riverside College		2021-06-29	2022-02-27 03:54:22	2022-04-13 03:19:56			English	/Users/etetzlaff/Zotero/storage/PP4KNZBA/Special Announcements - All items - Riverside College.pdf
651	Excluded	did not include content related to toxic drug use and/or over-dose related deaths	newspaperArticle	2021		Queensbury Elementary: Special Announcements	Queensbury Elementary		2021-06-28	2022-02-27 03:54:53	2022-04-13 01:28:02			English	/Users/etetzlaff/Zotero/storage/HTS4IYV4/Special Announcements - All items - Queensbury Elementary.pdf
652	Excluded	did not include content related to toxic drug use and/or over-dose related deaths	newspaperArticle	2021		Arrowview Elementary: Special Announcements	Arrowview Elementary		2021-06-28	2022-02-27 03:55:11	2022-04-26 16:29:20			English	/Users/etetzlaff/Zotero/storage/8JFN9Q5B/Special Announcements - All items - Arrowview Elementary.pdf; /Users/etetzlaff/Zotero/storage/Y9NKZU7N/Special Announcements - All items - Bowser Elementary.pdf
653	Excluded	did not include content related to toxic drug use and/or over-dose related deaths	newspaperArticle	2021		Collaborative Education Alternative Program: Special Announcements	Collaborative Education Alternative Program		2021-06-28	2022-02-27 03:56:06	2022-03-26 02:49:13			English	/Users/etetzlaff/Zotero/storage/D6PQCRC5/Special Announcements - All items - Collaborative Education Alternative Program.pdf
654	Excluded	did not include content related to toxic drug use and/or over-dose related deaths	newspaperArticle	2021		Errington Elementary School: Special Announcements	Errington Elementary School		2021-06-28	2022-02-27 03:56:51	2022-03-29 00:36:08			English	/Users/etetzlaff/Zotero/storage/Z9JL3ISX/Special Announcements - All items - Errington Elementary School.pdf
655	Excluded	did not include content related to toxic drug use and/or over-dose related deaths	newspaperArticle	2021		False Bay Elementary School: Special Announcements	False Bay Elementary School		2021-06-28	2022-02-27 03:57:12	2022-03-29 02:39:52			English	/Users/etetzlaff/Zotero/storage/W2RHFUSP/Special Announcements - All items - False Bay Elementary School.pdf
656	Excluded	did not include content related to toxic drug use and/or over-dose related deaths	newspaperArticle	2021		Kwalikum Secondary School: Special Announcements	Kwalikum Secondary School		2021-06-28	2022-02-27 03:57:32	2022-04-01 00:36:13			English	/Users/etetzlaff/Zotero/storage/LEJW4AAW/Special Announcements - All items - Kwalikum Secondary School.pdf
657	Excluded	did not include content related to toxic drug use and/or over-dose related deaths	newspaperArticle	2021		Nanoose Bay Elementary: Special Announcements	Nanoose Bay Elementary		2021-06-28	2022-02-27 03:57:50	2022-04-12 02:29:05			English	/Users/etetzlaff/Zotero/storage/E492QNIU/Special Announcements - All items - Nanoose Bay Elementary.pdf
658	Excluded	did not include content related to toxic drug use and/or over-dose related deaths	newspaperArticle	2021		Woodwinds Alternate School: Special Announcements	PASS-Woodwinds Alternate School		2021-06-28	2022-02-27 03:58:11	2022-03-26 02:54:53			English	/Users/etetzlaff/Zotero/storage/CSPQ24NN/Special Announcements - All items - PASS-Woodwinds Alternate School.pdf
659	Excluded	did not include content related to toxic drug use and/or over-dose related deaths	newspaperArticle	2021	Maclauchlan, Lorraine	2021 Overview of Forest Health Conditions in Southern British Columbia	Ministry of Forests, Lands, Natural Resource Operations and Rural Development		2021	2022-02-27 03:59:03	2022-03-26 13:35:41			English	/Users/etetzlaff/Zotero/storage/FSRVFWH6/south_area_forest_health_report_2021.pdf
660	Excluded	did not include content related to toxic drug use and/or over-dose related deaths	newspaperArticle	2021		Rossland Council Connects August 2021	City of Rossland		2021-08-01	2022-02-27 04:02:48	2022-04-13 03:25:43			English	/Users/etetzlaff/Zotero/storage/TTHBL9GJ/Rossland Council Connects August 2021 _ City of Rossland.pdf
661	Excluded	did not include content related to toxic drug use and/or over-dose related deaths	newspaperArticle	2021		Safety tips for the upcoming hot weather	Township of Esquimalt		2021-07-30	2022-02-27 04:03:13	2022-04-13 16:20:58			English	/Users/etetzlaff/Zotero/storage/N44VVWXI/Safety tips for the upcoming hot weather _ Corporation of the Township of Esquimalt.pdf
662	Excluded	did not include content related to toxic drug use and/or over-dose related deaths	newspaperArticle	2021		Extreme heat warning: BC Wildfire Service, Safety	Ministry of Forests, Lands, Natural Resource Operations and Rural Development		2021-06-27	2022-02-27 04:03:43	2022-03-29 01:39:27			English	/Users/etetzlaff/Zotero/storage/CMLW3ZH5/safety_bulletin_-_extreme_heat_warning.pdf
663	Excluded	did not include content related to toxic drug use and/or over-dose related deaths	blogPost	2021	Colbert, Ryan	Severe Heat Warning			2021-06-25	2022-02-27 04:04:21	2022-04-13 18:52:36			English	/Users/etetzlaff/Zotero/storage/D82Y94RR/Severe Heat Warning _ Auguston Traditional Elementary.pdf
664	Excluded	did not include content related to toxic drug use and/or over-dose related deaths	newspaperArticle	2021		Groundbreaking Ceremony for Lassertie Development	Splatsin		2021-06-25	2022-02-27 04:06:17	2022-03-30 03:17:48			English	/Users/etetzlaff/Zotero/storage/FRYK5QUI/Media Event_ Groundbreaking Ceremony for Lassertie Development – Splatsin.pdf
665	Excluded	did not include content related to toxic drug use and/or over-dose related deaths	newspaperArticle	2021		Guidance for Community Cooling Centres During B.C.’s Restart Plan	BC CDC		2021-06-25	2022-02-27 04:06:52	2022-03-04 15:32:54			English	/Users/etetzlaff/Zotero/storage/PU9IYQ4I/Guidance-for-Cooling-Centres-COVID-19.pdf
666	Excluded	did not include content related to toxic drug use and/or over-dose related deaths	newspaperArticle	2021		Buses will be running on regular schedule	Nechako Lakes		2021-06-28	2022-02-27 04:07:21	2022-03-26 23:36:44			English	/Users/etetzlaff/Zotero/storage/3MX6NZMH/SD91 Nechako Lakes.pdf
667	Excluded	did not include content related to toxic drug use and/or over-dose related deaths	newspaperArticle	2021	Hachlaf, Karim	Schools closed Monday due to heat	New Westminster Schools – District 40		2021-06-28	2022-02-27 04:07:54	2022-04-13 18:26:12			English	/Users/etetzlaff/Zotero/storage/A8FRFVWN/Schools closed Monday due to heatNew Westminster Schools – District 40.pdf
668	Excluded	did not include content related to toxic drug use and/or over-dose related deaths	newspaperArticle	2021		School Closure Due to Heat Wave	School District 59 Peace River South		2021-06-29	2022-02-27 04:08:19	2022-04-18 02:13:10			English	/Users/etetzlaff/Zotero/storage/QGLXI9PX/School Closure Due to Heat Wave _ School District 59.pdf
669	Excluded	did not include content related to toxic drug use and/or over-dose related deaths	newspaperArticle	2022	Jeaurond, Linda; Metcalfe, James; Morrison, Scott	Regarding 167, 169, and 171 Island Highway			2022-02-01	2022-02-27 04:08:57	2022-04-13 02:57:59			English	/Users/etetzlaff/Zotero/storage/PI8J9GLH/R 2021-01 Public correspondence.pdf
670	Excluded	did not include content related to toxic drug use and/or over-dose related deaths	newspaperArticle	2021		City of Coquitlam Minutes - Regular Committtee Meeting	City of Coquitlam		2021-11-18	2022-02-28 01:15:07	2022-03-04 15:32:54			English	/Users/etetzlaff/Zotero/storage/8EIMU3JR/_11182021-617.pdf
671	Excluded	did not include content related to toxic drug use and/or over-dose related deaths	newspaperArticle	2021		Richmond residents reminded to keep cool and stay safe during heat wave	City of Richmond		2021-06-25	2022-02-28 01:16:03	2022-04-13 03:16:55			English	/Users/etetzlaff/Zotero/storage/KTDUY22E/City of Richmond BC - News - Richmond residents reminded to keep cool and stay safe during heat wave.pdf
672	Excluded	did not include content related to toxic drug use and/or over-dose related deaths	newspaperArticle	2021		Queen Mary Elementary School Newsletter	Queen Mary Elementary School		2021-06-28	2022-02-28 01:16:38	2022-03-04 15:32:54			English	/Users/etetzlaff/Zotero/storage/32P3Y3C4/QM Newsletter June 28 2021.pdf
673	Excluded	did not include content related to toxic drug use and/or over-dose related deaths	newspaperArticle	2021		Public Health officials provide guidance ahead of high temperatures this weekend			2021-07-28	2022-02-28 01:17:47	2022-04-18 00:42:52			English	/Users/etetzlaff/Zotero/storage/MWURA62P/2021-07-27-NR_Heat-Warning-FINAL.pdf; /Users/etetzlaff/Zotero/storage/VAUTUHZF/Public Health officials provide guidance ahead of high temperatures this weekend - Fraser Health Authority.pdf; /Users/etetzlaff/Zotero/storage/CS2MZGFZ/Public Health officials provide guidance ahead of high temperatures this weekend - Vancouver Coastal Health (1).pdf
674	Excluded	did not include content related to toxic drug use and/or over-dose related deaths	newspaperArticle	2021		Protecting your health from wildfire smoke	Doctors of BC		2021-07-06	2022-02-28 01:18:37	2022-04-13 01:08:33			English	/Users/etetzlaff/Zotero/storage/HRF8C3DD/Protecting your health from wildfire smoke _ Doctors of BC.pdf
675	Excluded	did not include content related to toxic drug use and/or over-dose related deaths	newspaperArticle	2021		Press Release – For Immediate Release - Upcoming Heat Warning in effect for West Kootenay	City of Rossland		2021-06-24	2022-02-28 01:19:35	2022-04-13 00:42:41			English	/Users/etetzlaff/Zotero/storage/UYPJWXXJ/Press Release – For Immediate Release - Upcoming Heat Warning in effect for West Kootenay _ City of Rossland.pdf
676	Excluded	did not include content related to toxic drug use and/or over-dose related deaths	newspaperArticle	2021		Preparing for dangerous heat	BC CDC		2021-07-28	2022-02-28 01:20:24	2022-03-04 15:32:54			English	/Users/etetzlaff/Zotero/storage/BIU5J9NY/Preparing for dangerous heat.pdf
677	Excluded	did not include content related to toxic drug use and/or over-dose related deaths	newspaperArticle	2021	Baldridge, Carolyn	Pitt Meadows Family Recreation Centre (PMFRC) Opens As Cooling Centre During Heat Wave	City of Pitt Meadows		2021-06-27	2022-02-28 01:22:45	2022-04-13 00:21:40			English	/Users/etetzlaff/Zotero/storage/ZJBMNI4H/Pitt Meadows Family Recreation Centre (PMFRC) Opens As Cooling Centre During Heat Wave _ City of Pitt Meadows.pdf
678	Excluded	did not include content related to toxic drug use and/or over-dose related deaths	newspaperArticle	2021		JT's Parent - Week at a Glance	James Thomson Elementary School		2021-06-28	2022-02-28 01:23:15	2022-04-01 00:18:14			English	/Users/etetzlaff/Zotero/storage/L6JAR2P6/P-WAG June 28 - July 2.pdf
679	Excluded	did not include content related to toxic drug use and/or over-dose related deaths	newspaperArticle	2021		Osprey Nest Live WebCam	Osoyoos		2021-06-30	2022-02-28 01:24:21	2022-04-12 03:58:48			English	/Users/etetzlaff/Zotero/storage/C4SND8C8/Osprey Nest Live WebCam _ Osoyoos.pdf
680	Excluded	did not include content related to toxic drug use and/or over-dose related deaths	newspaperArticle	2021		Northern Health Encourages Safe Enjoyment of Summer Heat Waves			2021-06-25	2022-02-28 01:26:05	2022-04-12 03:14:20			English	/Users/etetzlaff/Zotero/storage/IKZ3AK2A/Northern Health Encourages Safe Enjoyment of Summer Heat Waves.pdf
681	Excluded	did not include content related to toxic drug use and/or over-dose related deaths	newspaperArticle	2021		News Release Stage 3 Water Restrictions	Town of Oliver		2021-07-29	2022-02-28 01:27:23	2022-03-04 15:32:54			English	/Users/etetzlaff/Zotero/storage/WV6FXSUM/News Release - 29 Jul 2021 - Stage 3 Water Restrictions - Town of Oliver.pdf
682	Excluded	did not include content related to toxic drug use and/or over-dose related deaths	newspaperArticle	2021		News Release: City Opens Cooling Centre	City of Maple Ridge		2021-06-26	2022-02-28 01:28:16	2022-04-18 01:05:14			English	/Users/etetzlaff/Zotero/storage/3RV7RFKJ/City Opens Cooling Centre (1).pdf
683	Excluded	did not include content related to toxic drug use and/or over-dose related deaths	newspaperArticle	2021		Beat the heat and stay safe	City of Coquitlam		2021-06-25	2022-02-28 01:28:44	2022-03-26 21:48:28			English	/Users/etetzlaff/Zotero/storage/3W8C84ZR/News Flash • Coquitlam, BC • CivicEngage.pdf
684	Excluded	did not include content related to toxic drug use and/or over-dose related deaths	newspaperArticle	2021	Panton, Ryan	News release: Almost 600 lives lost to extreme heat in summer 2021	BC Coroners Service		2021-11-01	2022-02-28 01:29:33	2022-04-12 02:59:08			English	/Users/etetzlaff/Zotero/storage/VXFYKSBX/bccs-heat-death-update.pdf
685	Excluded	did not include content related to toxic drug use and/or over-dose related deaths	newspaperArticle	2021		As heat continues to build in the Lower Mainland, the Heat Warning issued by Environment Canada has now been escalated to an Extreme Heat Alert.	Fraser Health Authority		2021-06-25	2022-02-28 01:30:47	2022-03-26 17:19:18			English	/Users/etetzlaff/Zotero/storage/LGE7DVHV/Extreme Heat Alert - Fraser Health Authority.pdf
686	Excluded	did not include content related to toxic drug use and/or over-dose related deaths	newspaperArticle	2021		New Heat Warning for British Columbia	First Nations Health Authority		2021-07-27	2022-02-28 01:32:13	2022-04-12 02:48:48			English	/Users/etetzlaff/Zotero/storage/9722GUDE/New Heat Warning for British Columbia.pdf
687	Excluded	did not include content related to toxic drug use and/or over-dose related deaths	newspaperArticle	2021		Message from Mayor Richman	Village of Pemberton		2021-06-27	2022-02-28 01:32:57	2022-04-13 23:31:01			English	/Users/etetzlaff/Zotero/storage/48JHJTW6/Message from Mayor Richman_ Village of Pemberton News - Village of Pemberton.pdf
688	Excluded	did not include content related to toxic drug use and/or over-dose related deaths	newspaperArticle	2021		Message from Mayor Richman	Village of Pemberton		2021-09-17	2022-02-28 01:33:20	2022-04-13 23:31:09			English	/Users/etetzlaff/Zotero/storage/3WQE4C5Y/Message from Mayor Richman_ Village of Pemberton News - Village of Pemberton (1).pdf
689	Excluded	did not include content related to toxic drug use and/or over-dose related deaths	newspaperArticle	2021		News & Announcements - NVSD School Schedule for Tuesday, June 29, 2021	North Vancouver School District		2021-06-29	2022-02-28 01:33:41	2022-04-12 02:55:30			English	/Users/etetzlaff/Zotero/storage/5NPSGC6N/News _ Announcements - NVSD School Schedule for Tuesday, June 29,... - North Vancouver School District.pdf
690	Excluded	did not include content related to toxic drug use and/or over-dose related deaths	newspaperArticle	2021		Heatwave postpones music in the park	City of West Kelowna		2021-06-29	2022-02-28 01:34:14	2022-03-31 01:07:49			English	/Users/etetzlaff/Zotero/storage/TCWP96QT/News - City of West Kelowna.pdf
691	Excluded	did not include content related to toxic drug use and/or over-dose related deaths	newspaperArticle	2021		EXTENDED Cooling Centre at Sportsplex Main Arena	City of Terrace		2021-06-29	2022-02-28 01:35:52	2022-03-29 01:08:53			English	/Users/etetzlaff/Zotero/storage/9NYWEXTE/EXTENDED_ Cooling Centre at Sportsplex Main Arena _ City of Terrace.pdf
692	Excluded	did not include content related to toxic drug use and/or over-dose related deaths	newspaperArticle	2021		News & Announcements - NVSD schools closed for instruction	North Vancouver School District		2021-06-28	2022-02-28 01:36:38	2022-04-12 02:55:38			English	/Users/etetzlaff/Zotero/storage/P5CECNKX/News _ Announcements - NVSD schools closed for instruction_ Monday,... - North Vancouver School District.pdf
693	Excluded	did not include content related to toxic drug use and/or over-dose related deaths	newspaperArticle	2021		Extreme Heat and Cooling Options in Courtenay	City of Courtenay		2021-06-25	2022-02-28 01:38:31	2022-03-04 15:32:54			English	/Users/etetzlaff/Zotero/storage/LGKHFHAK/Extreme Heat and Cooling Options in Courtenay _ City of Courtenay.pdf
694	Excluded	did not include content related to toxic drug use and/or over-dose related deaths	newspaperArticle	2021		Extreme Heat Closures	City of Mission		2021-06-28	2022-02-28 01:38:49	2022-03-29 01:16:15			English	/Users/etetzlaff/Zotero/storage/RKC6JFM3/Extreme Heat Closures - City of Mission.pdf
695	Excluded	did not include content related to toxic drug use and/or over-dose related deaths	newspaperArticle	2021		Extreme heat leads to record-breaking electricity demand for a second day in a row	BC Hydro		2021-06-28	2022-02-28 01:39:13	2022-03-29 01:32:05			English	/Users/etetzlaff/Zotero/storage/R6GB8VR4/Extreme heat leads to record-breaking electricity demand for a second day in a row.pdf
696	Excluded	did not include content related to toxic drug use and/or over-dose related deaths	newspaperArticle	2021		Extreme heat warning issued	District of North Vancouver		2021-06-24	2022-02-28 01:39:45	2022-03-29 01:40:33			English	/Users/etetzlaff/Zotero/storage/4GGDYMDC/Extreme heat warning issued _ District of North Vancouver.pdf
697	Excluded	did not include content related to toxic drug use and/or over-dose related deaths	newspaperArticle	2021		Extreme Weather has Impacted Solid Waste Collection	The Village of Cumberland		2021-06-30	2022-02-28 01:40:05	2022-03-04 15:32:54			English	/Users/etetzlaff/Zotero/storage/UFSW7RPL/Extreme Weather has Impacted Solid Waste Collection – The Village of Cumberland.pdf
698	Excluded	did not include content related to toxic drug use and/or over-dose related deaths	newspaperArticle	2021		Extreme Weather: Curbside Collection	City of Langley		2021-06-28	2022-02-28 01:40:24	2022-03-29 01:50:23			English	/Users/etetzlaff/Zotero/storage/2VLCRDW6/Extreme Weather_ Curbside Collection _ City of Langley.pdf
699	Excluded	did not include content related to toxic drug use and/or over-dose related deaths	newspaperArticle	2021		Extreme Weather: Stay Cool in Langley City	City of Langley		2021-06-29	2022-02-28 01:40:50	2022-03-29 01:54:22			English	/Users/etetzlaff/Zotero/storage/NBGVC58Q/Extreme Weather_ Stay Cool in Langley City _ City of Langley.pdf
700	Excluded	did not include content related to toxic drug use and/or over-dose related deaths	newspaperArticle	2021		Featured Stories - heatwave	Riverside College		2021-06-25	2022-02-28 01:41:39	2022-03-29 02:48:59			English	/Users/etetzlaff/Zotero/storage/2D9I24T3/Featured Stories - heatwave - Riverside College.pdf
701	Excluded	did not include content related to toxic drug use and/or over-dose related deaths	newspaperArticle	2021		Fermeture d_école - School closures _ Vague de chaleur - Heatwave	Conseil scolaire francophone de la Colombie-Britannique (CSF)		2021-06-27	2022-02-28 01:42:01	2022-03-29 02:55:19			English	/Users/etetzlaff/Zotero/storage/E97IXDYJ/Fermeture d_école - School closures _ Vague de chaleur - Heatwave - Conseil scolaire francophone de la Colombie-Britannique (CSF).pdf
702	Excluded	did not include content related to toxic drug use and/or over-dose related deaths	newspaperArticle	2021		Coquitlam opens cooling centres for relief from the heat	City of Coquitlam		2021-06-28	2022-02-28 01:43:57	2022-03-04 15:32:54			English	/Users/etetzlaff/Zotero/storage/L767BQPE/News Flash • Coquitlam, BC • CivicEngage (4).pdf
703	Excluded	did not include content related to toxic drug use and/or over-dose related deaths	newspaperArticle	2021		Village of Pemberton Regular Council Meeting: November 16th, 2021	Village of Pemberton		2021-11-16	2022-02-28 01:44:49	2022-03-26 04:04:42			English	/Users/etetzlaff/Zotero/storage/ASQ4WD5R/1550_REG_11.16_.21_Agenda_.pdf
704	Excluded	did not include content related to toxic drug use and/or over-dose related deaths	newspaperArticle	2021		Mayor's Update	District of West Vancouver		2021-06-30	2022-02-28 01:45:17	2022-03-04 15:32:54			English	/Users/etetzlaff/Zotero/storage/24J8VG8B/Mayor_s Update_ June 30 _ District of West Vancouver.pdf
705	Excluded	did not include content related to toxic drug use and/or over-dose related deaths	newspaperArticle	2021		Mayor's Update	District of West Vancouver	http://westvancouver.ca/mayors-update	2021-12-16	2022-02-28 01:45:39	2022-04-13 23:20:56			English	/Users/etetzlaff/Zotero/storage/33EJFZ8W/Mayor_s Update_ December 16 _ District of West Vancouver.pdf
706	Excluded	did not include content related to toxic drug use and/or over-dose related deaths	newspaperArticle	2021		Managing extreme heat	District of North Vancouver	https://www.dnv.org/community-environment/extreme-heat	2021-07-29	2022-02-28 01:46:08	2022-04-04 14:03:47			English	/Users/etetzlaff/Zotero/storage/8X7JXFZ3/Managing extreme heat _ District of North Vancouver.pdf
707	Excluded	did not include content related to toxic drug use and/or over-dose related deaths	newspaperArticle	2021	Hudson, Cindy	School Closure due to Extreme Weather			2021-06-27	2022-02-28 01:46:29	2022-04-13 18:23:34			English	/Users/etetzlaff/Zotero/storage/GV5PRS2A/Lynnmour Xa7elcha - School Closure due to Extreme Weather.pdf
708	Excluded	did not include content related to toxic drug use and/or over-dose related deaths	newspaperArticle	2022		Heat Safety	Island Health	https://www.islandhealth.ca/learn-about-health/environment/heat-safety	2022-02-07	2022-02-28 01:47:28	2023-02-05 16:27:42			English	/Users/etetzlaff/Zotero/storage/BJWQVYFR/Heat Safety _ Island Health.pdf
709	Excluded	did not include content related to toxic drug use and/or over-dose related deaths	newspaperArticle	2021		Heat Prevention – Cooling Stations for LNIB	Lower Nicola Indian Band		2021-06-30	2022-02-28 01:47:58	2022-03-30 23:24:01			English	/Users/etetzlaff/Zotero/storage/Z7HTBAWS/Heat Prevention – Cooling Stations for LNIB – Lower Nicola Indian Band.pdf
710	Excluded	did not include content related to toxic drug use and/or over-dose related deaths	newspaperArticle	2021		Fire Ban to Begin Wednesday, June 30, 2021 at 1_00 p.m.	City of Kimberley		2021-06-28	2022-02-28 01:49:07	2022-03-29 03:03:17			English	/Users/etetzlaff/Zotero/storage/9SH5DE69/Fire Ban to Begin Wednesday, June 30, 2021 at 1_00 p.m. _ City of Kimberley.pdf
711	Excluded	did not include content related to toxic drug use and/or over-dose related deaths	newspaperArticle	2021		Lord Byng News	Lord Byng		2021-06-25	2022-02-28 01:49:50	2022-04-01 02:10:22			English	/Users/etetzlaff/Zotero/storage/2SGF28JA/Lord Byng News June 25 2021.pdf
712	Excluded	did not include content related to toxic drug use and/or over-dose related deaths	newspaperArticle	2021		Level 3 Water Restrictions now in effect	Village of Pemberton		2021-06-29	2022-02-28 01:50:39	2022-04-01 01:54:09			English	/Users/etetzlaff/Zotero/storage/23CLRLAQ/Level 3 Water Restrictions now in effect_ Village of Pemberton News - Village of Pemberton.pdf
713	Excluded	did not include content related to toxic drug use and/or over-dose related deaths	blogPost	2021		In these catastrophic times	President's Blog		2021-11-17	2022-02-28 01:52:12	2022-03-31 12:09:53			English	/Users/etetzlaff/Zotero/storage/EEDSPCZ5/In these catastrophic times _ Doctors of BC.pdf
714	Excluded	did not include content related to toxic drug use and/or over-dose related deaths	newspaperArticle	2021		Interior Health heat warning reminders	First Nations Health Authority		2021-07-11	2022-02-28 01:52:48	2022-03-31 12:19:05			English	/Users/etetzlaff/Zotero/storage/4EGVPBWY/Interior Health heat warning reminders _ Media _ IH.pdf
715	Excluded	did not include content related to toxic drug use and/or over-dose related deaths	newspaperArticle	2021		Interior Health’s heat safety reminders	Interior Health		2021-06-21	2022-02-28 01:54:17	2022-03-31 12:19:52			English	/Users/etetzlaff/Zotero/storage/B58SUARR/Interior Health’s heat safety reminders _ Media _ IH.pdf
716	Excluded	did not include content related to toxic drug use and/or over-dose related deaths	newspaperArticle	2021		COVID-19 Infection Prevention and Control Guidance on Portable Fans in Health-Care Settings	BC CDC		2021-08-04	2022-02-28 01:54:34	2022-03-04 15:32:54			English	/Users/etetzlaff/Zotero/storage/F3X8C8I9/IPC_Guidance_on_PortableFans_in_HC_Settings.pdf
717	Excluded	did not include content related to toxic drug use and/or over-dose related deaths	newspaperArticle	2021		Coroner Responded Deaths in B.C., June 25-July 1, 2016-2021	Province of British Columbia		2021-07-26	2022-02-28 01:54:55	2022-03-04 15:32:54			English	/Users/etetzlaff/Zotero/storage/724MEMGD/Coroner Responded Deaths in B.C., June 25-July 1, 2016-2021 - Province of British Columbia.pdf
718	Excluded	did not include content related to toxic drug use and/or over-dose related deaths	newspaperArticle	2021		Cooling Centres Available to Beat the Heat and Stay Safe	City of Abbotsford		2021-06-27	2022-02-28 01:55:23	2022-03-04 15:32:54			English	/Users/etetzlaff/Zotero/storage/NIB2ZJ2Y/Cooling Centres Available to Beat the Heat and Stay Safe _ City of Abbotsford.pdf
719	Excluded	did not include content related to toxic drug use and/or over-dose related deaths	newspaperArticle	2021		Larson Weekly Update June 28-30, 2021	Larson Weekly		2021-06-28	2022-02-28 01:58:13	2022-04-01 00:42:23			English	/Users/etetzlaff/Zotero/storage/GL7H8CD7/Larson Weekly Update June 28-30, 2021.pdf
720	Excluded	did not include content related to toxic drug use and/or over-dose related deaths	newspaperArticle	2021		Ladysmith COVID-19 immunization clinic to temporarily relocate due to extreme heat	Island Health		2021-06-25	2022-02-28 01:58:34	2022-03-04 15:32:54			English	/Users/etetzlaff/Zotero/storage/VTSZI52M/Ladysmith COVID-19 immunization clinic to temporarily relocate due to extreme heat _ Island Health.pdf
721	Excluded	did not include content related to toxic drug use and/or over-dose related deaths	newspaperArticle	2021		Community Meetings Postponed Due To Heat	Tsartlip First Nation	https://tsartlip.com/?s=extreme+heat	2021-08-11	2022-02-28 02:00:10	2022-04-17 23:13:16			English	/Users/etetzlaff/Zotero/storage/UFTG5I3R/Community Meetings Postponed Due To Heat – Tsartlip First Nation.pdf
722	Excluded	did not include content related to toxic drug use and/or over-dose related deaths	blogPost	2021	Chow, Matthew	President's Blog: Climate Change	President's Blog		2021-07-06	2022-02-28 02:00:58	2022-04-13 00:41:56			English	/Users/etetzlaff/Zotero/storage/ZE96BXV8/Climate Change _ Doctors of BC.pdf
723	Included	included content related to toxic drug use and/or over-dose related deaths	newspaperArticle	2021		Climate Change & Water Newsletter	British Columbia Assembly of First Nations		2021-07-01	2022-02-28 02:01:49	2022-03-28 11:48:37			English	/Users/etetzlaff/Zotero/storage/8E8GIETQ/Climate Change _ Water Newsletter July 2021 _ British Columbia Assembly of First Nations.pdf
724	Excluded	did not include content related to toxic drug use and/or over-dose related deaths	newspaperArticle	2021	Kusack, Paula	Re: Improvement to Pre-Hospital Care System			2021-07-29	2022-02-28 02:03:21	2022-04-13 02:36:26			English	/Users/etetzlaff/Zotero/storage/ZS7JHVZL/Corres_Request_for_Improvement_to_Pre_Hospital_Care_System.pdf
725	Excluded	did not include content related to toxic drug use and/or over-dose related deaths	newspaperArticle	2021		Island Health moves Comox COVID-19 immunization appointments to Florence Filberg Centre	Island Health		2021-06-30	2022-02-28 02:03:58	2022-03-04 15:32:54			English	/Users/etetzlaff/Zotero/storage/VHBFKWWB/Island Health moves Comox COVID-19 immunization appointments to Florence Filberg Centre _ Island Health.pdf
726	Excluded	did not include content related to toxic drug use and/or over-dose related deaths	newspaperArticle	2021		Island Health rebooking all June 28 COVID-19 immunization appointments at Eagle Ridge Arena and Gabriola Island	Island Health		2021-06-27	2022-02-28 02:04:19	2022-03-04 15:32:54			English	/Users/etetzlaff/Zotero/storage/QEKBZ54B/Island Health rebooking all June 28 COVID-19 immunization appointments at Eagle Ridge Arena and Gabriola Island _ Island Health.pdf
727	Excluded	did not include content related to toxic drug use and/or over-dose related deaths	newspaperArticle	2021		Island Health rebooking all June 29 COVID-19 immunization appointments at Glacier Gardens in Comox	Island Health		2021-06-29	2022-02-28 02:04:37	2022-03-04 15:32:54			English	/Users/etetzlaff/Zotero/storage/PE2ZV9MI/Island Health rebooking all June 29 COVID-19 immunization appointments at Glacier Gardens in Comox _ Island Health.pdf
728	Excluded	did not include content related to toxic drug use and/or over-dose related deaths	newspaperArticle	2021		Island Health rebooking June 27 and 28 afternoon COVID-19 immunization appointments at Eagle Ridge Arena and Archie Browning Sports Centre	Island Health		2021-06-26	2022-02-28 02:04:53	2022-03-04 15:32:54			English	/Users/etetzlaff/Zotero/storage/JG5I93G5/Island Health rebooking June 27 and 28 afternoon COVID-19 immunization appointments at Eagle Ridge Arena and Archie Browning Sports Centre _ Island Health.pdf
729	Excluded	did not include content related to toxic drug use and/or over-dose related deaths	newspaperArticle	2021		Island Health reschedules some immunization appointments due to extreme heat	Island Health		2021-06-28	2022-02-28 02:05:10	2022-03-04 15:32:54			English	/Users/etetzlaff/Zotero/storage/QTCQR6FL/Island Health reschedules some immunization appointments due to extreme heat _ Island Health (1).pdf
730	Excluded	did not include content related to toxic drug use and/or over-dose related deaths	newspaperArticle	2021		Island Health temporarily moves July 30 Eagle Ridge COVID-19 immunization appointments to Victoria Conference Centre	Island Health		2021-07-29	2022-02-28 02:05:48	2022-03-04 15:32:54			English	/Users/etetzlaff/Zotero/storage/JUCPMIZT/Island Health temporarily moves July 30 Eagle Ridge COVID-19 immunization appointments to Victoria Conference Centre _ Island Health.pdf
731	Excluded	did not include content related to toxic drug use and/or over-dose related deaths	newspaperArticle	2021		Island Health temporarily moves July 30, 31 and August 1 Eagle Ridge COVID-19 immunization appointments to Victoria Conference Centre	Island Health		2021-07-30	2022-02-28 02:06:07	2022-03-04 15:32:54			English	/Users/etetzlaff/Zotero/storage/V2YTGPYH/Island Health temporarily moves July 30, 31 and August 1 Eagle Ridge COVID-19 immunization appointments to Victoria Conference Centre _ Island Health.pdf
732	Excluded	did not include content related to toxic drug use and/or over-dose related deaths	newspaperArticle	2021	Seabrook, Bree	Keeping Employees Safe and Traffic Flowing During the Heat Wave	City of Castlegar		2021-06-28	2022-02-28 02:07:03	2022-04-01 00:30:16			English	/Users/etetzlaff/Zotero/storage/79ABWL5B/Keeping Employees Safe and Traffic Flowing During the Heat Wave.pdf
733	Excluded	did not include content related to toxic drug use and/or over-dose related deaths	newspaperArticle	2021		Keep Cool Locations	City of Vancouver		2021-07-29	2022-02-28 02:07:37	2022-04-01 00:27:43			English	/Users/etetzlaff/Zotero/storage/NFRALTWF/keep-cool-locations.pdf
734	Excluded	did not include content related to toxic drug use and/or over-dose related deaths	newspaperArticle	2021		Keep Safe and Cool in the Heat	Township of Langley		2021-07-29	2022-02-28 02:08:17	2022-04-01 00:28:47			English	/Users/etetzlaff/Zotero/storage/Q5PZP7GC/Keep Safe and Cool in the Heat.pdf
735	Excluded	did not include content related to toxic drug use and/or over-dose related deaths	newspaperArticle	2021	McCullough, Lisa	SD48 School Closures Due to Extreme Weather	Sea to Sky School District		2021-06-27	2022-02-28 02:09:19	2022-04-13 18:33:59			English	/Users/etetzlaff/Zotero/storage/P5BVQ8KM/June27ParentLetterfromLM.pdf
736	Excluded	did not include content related to toxic drug use and/or over-dose related deaths	newspaperArticle	2021		Thank You Cooling Centre Volunteers	District of Kent		2021-07-05	2022-02-28 02:11:08	2022-04-15 01:11:23			English	/Users/etetzlaff/Zotero/storage/7GLSUHY5/July 5 - Thank You Cooling Centre Volunteers - District of Kent.pdf
737	Excluded	did not include content related to toxic drug use and/or over-dose related deaths	newspaperArticle	2021		Freshet Update	District of Kent		2021-07-07	2022-02-28 02:12:01	2022-03-29 03:47:17			English	/Users/etetzlaff/Zotero/storage/QUAZR9D2/July 7 - Freshet Update - District of Kent.pdf
738	Excluded	did not include content related to toxic drug use and/or over-dose related deaths	newspaperArticle	2021	Taylor, Jennifer; Hett, Tanisha; Foster, Deanna; Gillis, Stephanie; Seward, Kyla; Harrison, Lauren; Michelsen, Kelly; Bridget, Brohman; Thornton, Diana; Wood, Darrell	2021 Year in Review	Ministry of Forests, Lands, Natural Resource Operations and Rural Development		2021-12-14	2022-02-28 02:12:27	2022-04-14 00:28:33			English	/Users/etetzlaff/Zotero/storage/BZYBHN4H/firm-year-in-review-2021-final-web-1.pdf
739	Excluded	did not include content related to toxic drug use and/or over-dose related deaths	newspaperArticle	2021		Heat Warning for Pemberton	Village of Pemberton		2021-06-25	2022-02-28 02:14:09	2022-03-30 23:38:29			English	/Users/etetzlaff/Zotero/storage/AH53N9JX/Heat Warning for Pemberton_ Village of Pemberton News - Village of Pemberton.pdf
740	Excluded	did not include content related to toxic drug use and/or over-dose related deaths	newspaperArticle	2021		Heat Warning in Effect for Victoria	City of Victoria		2021-06-27	2022-02-28 02:14:55	2022-03-04 15:32:54			English	/Users/etetzlaff/Zotero/storage/RTG86IFL/Heat Warning in Effect for Victoria _ Victoria.pdf
741	Excluded	did not include content related to toxic drug use and/or over-dose related deaths	newspaperArticle	2021		Heat warning: how to stay safe and beat the heat	Doctors of BC		2021-06-25	2022-02-28 02:15:23	2022-03-30 23:39:27			English	/Users/etetzlaff/Zotero/storage/NCJFAE26/Heat warning_ how to stay safe and beat the heat _ Doctors of BC.pdf
742	Excluded	did not include content related to toxic drug use and/or over-dose related deaths	newspaperArticle	2021		Heat Warning: Waste Collection Changes	City of Penticton		2021-06-28	2022-02-28 02:15:42	2022-03-04 15:32:54			English	/Users/etetzlaff/Zotero/storage/ZUJUUKAU/Heat Warning_ Waste Collection Changes _ City of Penticton.pdf
743	Excluded	did not include content related to toxic drug use and/or over-dose related deaths	newspaperArticle	2021		Heat Wave - Community Support	District of Summerland		2021-06-28	2022-02-28 02:16:02	2022-03-31 00:18:04			English	/Users/etetzlaff/Zotero/storage/RNFYV6J7/Heat Wave - Community Support.pdf
744	Excluded	did not include content related to toxic drug use and/or over-dose related deaths	newspaperArticle	2021		Heat Wave Warning	Tl'azt'en Nation		2021-06-25	2022-02-28 02:16:53	2022-03-31 00:52:52			English	/Users/etetzlaff/Zotero/storage/QI5W7HJI/Heat Wave Warning - Tl_azt_en Nation.pdf
745	Excluded	did not include content related to toxic drug use and/or over-dose related deaths	newspaperArticle	2021		Heat wave: Send your child prepared	Sooke School District		2021-06-24	2022-02-28 02:17:26	2022-03-31 00:50:23			English	/Users/etetzlaff/Zotero/storage/CLYR6F6E/Heat wave_ Send your child prepared _ Sooke School District.pdf
746	Excluded	did not include content related to toxic drug use and/or over-dose related deaths	newspaperArticle	2021		BC Coroners Service (BCCS) Heat-Related Deaths – Knowledge Update	BC Coroners Service		2021-11-01	2022-02-28 02:17:54	2022-03-04 15:32:54			English	/Users/etetzlaff/Zotero/storage/DHE3ZXXE/heat_related_deaths_in_bc_knowledge_update.pdf
747	Excluded	did not include content related to toxic drug use and/or over-dose related deaths	newspaperArticle	2021		Cooling Centre at Sportsplex Main Arena	City of Terrace		2021-06-25	2022-02-28 02:18:49	2022-03-04 15:32:54			English	/Users/etetzlaff/Zotero/storage/2RZXR2WS/Cooling Centre at Sportsplex Main Arena _ City of Terrace.pdf
748	Excluded	did not include content related to toxic drug use and/or over-dose related deaths	newspaperArticle	2021		Cooling Centre Opens at Mackenzie Recreation Centre	City of Mackenzie		2021-06-28	2022-02-28 02:19:26	2022-03-04 15:32:54			English	/Users/etetzlaff/Zotero/storage/P3W6CIZX/Cooling Centre Opens at Mackenzie Recreation Centre - Mackenzie, BC.pdf
749	Excluded	did not include content related to toxic drug use and/or over-dose related deaths	newspaperArticle	2021		City of West Kelowna Council Highlights (July 28th, 2021)	City of West Kelowna		2021-07-28	2022-02-28 02:20:40	2022-03-27 02:08:32			English	/Users/etetzlaff/Zotero/storage/EY7WHGUB/Council Highlights - July 27, 2021 - City of West Kelowna.pdf
750	Excluded	did not include content related to toxic drug use and/or over-dose related deaths	newspaperArticle	2022		Council Matters	Municipality of North Cowichan		2022-01-19	2022-02-28 02:21:06	2022-03-04 15:32:54			English	/Users/etetzlaff/Zotero/storage/8HPF6BIV/Council Matters for January 19, 2022 _ Municipality of North Cowichan.pdf
751	Excluded	did not include content related to toxic drug use and/or over-dose related deaths	newspaperArticle	2021		Agenda Council-in-Committee	City of Coquitlam		2021-10-25	2022-02-28 02:21:33	2022-03-04 15:32:54			English	/Users/etetzlaff/Zotero/storage/83Q272A8/Council-in-Committee - October 25 2021.pdf
752	Excluded	did not include content related to toxic drug use and/or over-dose related deaths	newspaperArticle	2021	Galligan, Rachel	All VCH vaccination clinics now welcome drop-in first dose appointments	Vancouver Coastal Health		2021-06-30	2022-02-28 02:22:00	2022-03-26 16:05:46			English	/Users/etetzlaff/Zotero/storage/FCQW7GIF/All VCH vaccination clinics now welcome drop-in first dose appointments - Vancouver Coastal Health.pdf
753	Excluded	did not include content related to toxic drug use and/or over-dose related deaths	newspaperArticle	2021		City of Langley Council Meeting Highlights (July 12th, 2021)	City of Langley		2021-07-12	2022-02-28 02:22:56	2022-03-27 02:00:14			English	/Users/etetzlaff/Zotero/storage/CFCE6AQ8/July 12 Council Meeting Highlights _ City of Langley.pdf
754	Excluded	did not include content related to toxic drug use and/or over-dose related deaths	newspaperArticle	2021		Courtenay Recreation Program Changes or Cancellations Due to Heat	City of Courtenay		2021-06-28	2022-02-28 02:23:19	2022-03-04 15:32:54			English	/Users/etetzlaff/Zotero/storage/C2BXTITX/Courtenay Recreation Program Changes or Cancellations Due to Heat _ City of Courtenay.pdf
755	Excluded	did not include content related to toxic drug use and/or over-dose related deaths	newspaperArticle	2021		A heat alert is in effect	Vancouver Coastal Health		2021-08-13	2022-02-28 02:23:40	2022-03-04 15:32:54			English	/Users/etetzlaff/Zotero/storage/8KCVNWLZ/COVID-19-Daily-Update-August-13-2021.pdf
756	Excluded	did not include content related to toxic drug use and/or over-dose related deaths	newspaperArticle	2021		A Year In Review by Mayor Milsom	City of West Kelowna		2021-12-31	2022-02-28 02:24:02	2022-03-26 14:29:34			English	/Users/etetzlaff/Zotero/storage/WV7E6APB/A Year In Review by Mayor Milsom - City of West Kelowna.pdf
757	Excluded	did not include content related to toxic drug use and/or over-dose related deaths	newspaperArticle	2021		A Year in Review: 2021	Central Saanich		2021-12-22	2022-02-28 02:24:22	2022-03-26 14:30:36			English	/Users/etetzlaff/Zotero/storage/H5427H8U/A Year in Review_ 2021 _ Central Saanich.pdf
758	Excluded	did not include content related to toxic drug use and/or over-dose related deaths	newspaperArticle	2021		Classes Canceled Due to Extreme Heat	School District 59 Peace River South		2021-06-28	2022-02-28 02:25:32	2022-03-28 11:43:37			English	/Users/etetzlaff/Zotero/storage/FJKF73FJ/Classes Canceled Due to Extreme Heat _ School District 59.pdf; /Users/etetzlaff/Zotero/storage/NUXIDDZB/Classes Cancelled June 29th 2021 _ School District 59.pdf; /Users/etetzlaff/Zotero/storage/M95NDSMR/Classes cancelled Tuesday June 29th - Heat precaution _ School District 59.pdf
759	Excluded	did not include content related to toxic drug use and/or over-dose related deaths	newspaperArticle	2021		City opening cooling locations during extreme heat	City of Burnaby		2021-10-08	2022-02-28 02:27:00	2022-03-27 02:09:30			English	/Users/etetzlaff/Zotero/storage/EYKHMUG5/City opening cooling locations during extreme heat _ City of Burnaby.pdf
760	Excluded	did not include content related to toxic drug use and/or over-dose related deaths	newspaperArticle	2021		City opens ‘cooling centre’ at SOEC	City of Penticton		2021-06-28	2022-02-28 02:27:20	2022-03-27 02:09:41			English	/Users/etetzlaff/Zotero/storage/L2286SFT/City opens ‘cooling centre’ at SOEC _ City of Penticton.pdf
761	Excluded	did not include content related to toxic drug use and/or over-dose related deaths	newspaperArticle	2021		District of Kent Council Highlights (July 19th, 2021)	District of Kent		2021-07-19	2022-02-28 02:28:08	2022-03-26 01:56:42			English	/Users/etetzlaff/Zotero/storage/3Q8STX45/July 19 - Council Highlights - District of Kent.pdf
762	Excluded	did not include content related to toxic drug use and/or over-dose related deaths	newspaperArticle	2021		FNLC Demands Immediate Climate Action Including End to Fossil Fuel Subsidies following UN “Code Red” Report	British Columbia Assembly of First Nations		2021-08-17	2022-02-28 02:29:08	2022-03-29 03:27:40			English	/Users/etetzlaff/Zotero/storage/ZEJZGHYW/FNLC Demands Immediate Climate Action Including End to Fossil Fuel Subsidies following UN “Code Red” Report _ British Columbia Assembly of First Nations.pdf
763	Excluded	did not include content related to toxic drug use and/or over-dose related deaths	newspaperArticle	2022		City seeks input to help enhance its extreme heat response	City of Burnaby		2022-02-14	2022-02-28 02:30:39	2022-03-28 11:38:23			English	/Users/etetzlaff/Zotero/storage/JS7S9UM5/City seeks input to help enhance its extreme heat response _ City of Burnaby.pdf
764	Excluded	did not include content related to toxic drug use and/or over-dose related deaths	newspaperArticle	2021	Brindle, David	City takes measures for relief during heat wave	City of Powell River		2021-06-25	2022-02-28 02:31:01	2022-03-28 11:38:51			English	/Users/etetzlaff/Zotero/storage/YLAB4FSL/City takes measures for relief during heat wave_v001.pdf
765	Excluded	did not include content related to toxic drug use and/or over-dose related deaths	newspaperArticle	2021		Civic Centre opens as cooling space for those needing refuge from heat	City of Kimberly		2021-06-29	2022-02-28 02:31:55	2022-03-28 11:41:43			English	/Users/etetzlaff/Zotero/storage/VDRUK4MQ/Civic Centre opens as cooling space for those needing refuge from heat _ City of Kimberley.pdf
766	Excluded	did not include content related to toxic drug use and/or over-dose related deaths	newspaperArticle	2021		Minutes (Special)	City of Richmond		2021-07-19	2022-02-28 02:32:15	2022-03-04 15:32:54			English	/Users/etetzlaff/Zotero/storage/CLH277LI/City of Richmond, BC - City Council - July 19, 2021 - Minutes (Special).pdf
767	Excluded	did not include content related to toxic drug use and/or over-dose related deaths	newspaperArticle	2021		City of Langley Council Meeting Highlights (July 26th, 2021)	City of Langley		2021-07-26	2022-02-28 02:32:46	2022-03-26 01:57:19			English	/Users/etetzlaff/Zotero/storage/RIX4ZNQW/July 26, 2021 Council Meeting Highlights _ City of Langley.pdf
768	Excluded	did not include content related to toxic drug use and/or over-dose related deaths	newspaperArticle	2021		Heat alert bulletin	District of Summerland		2021-06-30	2022-02-28 02:34:41	2022-03-30 11:52:32			English	/Users/etetzlaff/Zotero/storage/T736XUX3/HEAT ALERT BULLETIN.pdf
769	Excluded	did not include content related to toxic drug use and/or over-dose related deaths	newspaperArticle	2021		Sayward News	Sayward News		2021-07-17	2022-02-28 02:35:31	2022-04-13 18:22:23			English	/Users/etetzlaff/Zotero/storage/NI3G8TTK/July 2021 Final.pdf
770	Excluded	did not include content related to toxic drug use and/or over-dose related deaths	newspaperArticle	2021		SIMPCW First Nation News	SIMPCW First Nation		2021-07-01	2022-02-28 02:36:19	2022-04-14 02:33:55			English	/Users/etetzlaff/Zotero/storage/T4TGQVF2/july_2021_(2).pdf
771	Excluded	did not include content related to toxic drug use and/or over-dose related deaths	newspaperArticle	2021		Penelakut Newsletter	Penelakut		2021-07-01	2022-02-28 02:37:43	2022-04-13 00:14:02			English	/Users/etetzlaff/Zotero/storage/Y3DH59N8/July-Newsletter.pdf
772	Excluded	did not include content related to toxic drug use and/or over-dose related deaths	newspaperArticle	2021		Heat-Related Illness and Sprinkler Restrictions	Vanderhoof		2021-06-28	2022-02-28 02:38:31	2022-03-31 00:58:43			English	/Users/etetzlaff/Zotero/storage/DIDXB8VS/Heat-Related Illness and Sprinkler Restrictions _ Vanderhoof.pdf
773	Excluded	did not include content related to toxic drug use and/or over-dose related deaths	newspaperArticle	2021		Hemlock Looper Moths	District of West Vancouver		2021-08-01	2022-02-28 02:39:08	2022-03-31 02:20:03			English	/Users/etetzlaff/Zotero/storage/R5DB2QSV/Hemlock Looper Moths _ District of West Vancouver.pdf
774	Excluded	did not include content related to toxic drug use and/or over-dose related deaths	newspaperArticle	2021		High temperatures put workers at risk of heat stress	WorkSafeBC		2021-06-23	2022-02-28 02:39:37	2022-03-31 02:29:02			English	/Users/etetzlaff/Zotero/storage/M9ULDRNX/High temperatures put workers at risk of heat stress _ WorkSafeBC.pdf
775	Excluded	did not include content related to toxic drug use and/or over-dose related deaths	newspaperArticle	2021		High Temps Lead to Campfire Prohibition in BC	Northern Rockies Regional Municipality		2021-06-29	2022-02-28 02:40:00	2022-03-31 02:29:16			English	/Users/etetzlaff/Zotero/storage/7XTYPEYC/High Temps Lead to Campfire Prohibition in BC - Northern Rockies Regional Municipality.pdf
776	Excluded	did not include content related to toxic drug use and/or over-dose related deaths	newspaperArticle	2021		High Water Use in Langley City - Reduce Water Consumption	City of Langley		2021-08-09	2022-02-28 02:40:20	2022-03-31 02:29:27			English	/Users/etetzlaff/Zotero/storage/L6GU9THV/High Water Use in Langley City - Reduce Water Consumption _ City of Langley.pdf
777	Excluded	did not include content related to toxic drug use and/or over-dose related deaths	newspaperArticle	2021		Highlights of 2021 in Lake Country	District of Lake Country		2021-12-30	2022-02-28 02:40:39	2022-03-31 02:31:11			English	/Users/etetzlaff/Zotero/storage/2QBKKMF5/Highlights of 2021 in Lake Country - District of Lake Country.pdf
778	Excluded	did not include content related to toxic drug use and/or over-dose related deaths	newspaperArticle	2021		How to deal with extreme heat	BC Non-Profit Housing Association (BCNPHA)		2021-06-24	2022-02-28 02:41:47	2022-03-31 11:33:57			English	/Users/etetzlaff/Zotero/storage/3UHN72E9/How to deal with extreme heat - BC Non-Profit Housing Association _ BCNPHA.pdf
779	Excluded	did not include content related to toxic drug use and/or over-dose related deaths	newspaperArticle	2021		Important Health Advice During BC’s Heat Advisory	First Nations Health Authority		2021-06-25	2022-02-28 02:43:08	2022-03-31 12:00:47			English	/Users/etetzlaff/Zotero/storage/9WY8KN5G/Important Health Advice During BC’s Heat Advisory.pdf
780	Excluded	did not include content related to toxic drug use and/or over-dose related deaths	newspaperArticle	2021		Latest Update	Vancouver Coastal Health		2021-07-15	2022-02-28 02:44:24	2022-03-04 15:32:54			English	/Users/etetzlaff/Zotero/storage/D4YZADZ5/COVID-19-Daily-Update-July-15-2021.pdf
781	Excluded	did not include content related to toxic drug use and/or over-dose related deaths	newspaperArticle	2021		Don’t Waste What We Drink			2021-07-21	2022-02-28 02:44:56	2022-03-28 14:33:05			English	/Users/etetzlaff/Zotero/storage/6FI47JTZ/Don’t Waste What We Drink.pdf
782	Excluded	did not include content related to toxic drug use and/or over-dose related deaths	newspaperArticle	2021		Drink lots of water and seek out shade to stay safe during a heat wave	City of Port Moody		2021-06-25	2022-02-28 02:45:51	2022-03-28 14:38:27			English	/Users/etetzlaff/Zotero/storage/K53ZN53S/Drink lots of water and seek out shade to stay safe during a heat wave - City of Port Moody.pdf
783	Excluded	did not include content related to toxic drug use and/or over-dose related deaths	newspaperArticle	2021		Public Hearing	City of Port Moody		2021-07-20	2022-02-28 02:46:34	2022-04-13 01:21:35			English	/Users/etetzlaff/Zotero/storage/PLH726IN/e1c90524-748f-48ed-9880-ad6c00bcac48 (1).pdf
784	Excluded	did not include content related to toxic drug use and/or over-dose related deaths	newspaperArticle	2021		Crescent Park closure due to heat wave	School District 59		2021-06-29	2022-02-28 02:48:08	2022-03-04 15:32:54			English	/Users/etetzlaff/Zotero/storage/3XNPGDQH/Crescent Park closure due to heat wave Tuesday, June 29th, 2021 _ School District 59.pdf
785	Excluded	did not include content related to toxic drug use and/or over-dose related deaths	newspaperArticle	2022		CSAC Agenda Package	City of Coquitlam		2022-02-10	2022-02-28 02:48:32	2022-03-04 15:32:54			English	/Users/etetzlaff/Zotero/storage/GTM7VJE9/CSAC Agenda Package - Feb 10 2022.pdf
786	Excluded	did not include content related to toxic drug use and/or over-dose related deaths	newspaperArticle	2021		Curbside Collection	Municipality of North Cowichan		2021-06-28	2022-02-28 02:48:50	2022-03-04 15:32:54			English	/Users/etetzlaff/Zotero/storage/2AUS5YXA/Curbside Collection - Monday, June 28 _ Municipality of North Cowichan.pdf
787	Excluded	did not include content related to toxic drug use and/or over-dose related deaths	newspaperArticle	2021		Curbside Collection Delays or Cancellations Due to Heat	City of Courtenay		2021-07-14	2022-02-28 02:49:15	2022-03-04 15:32:54			English	/Users/etetzlaff/Zotero/storage/TB76VVPP/Curbside Collection Delays or Cancellations Due to Heat _ City of Courtenay.pdf
788	Excluded	did not include content related to toxic drug use and/or over-dose related deaths	newspaperArticle	2021		Curbside Collection on Tuesday, June 29	Municipality of North Cowichan		2021-06-29	2022-02-28 02:49:37	2022-03-04 15:32:54			English	/Users/etetzlaff/Zotero/storage/QHZZAJKA/Curbside Collection on Tuesday, June 29 _ Municipality of North Cowichan.pdf
789	Excluded	did not include content related to toxic drug use and/or over-dose related deaths	newspaperArticle	2021		Curbside Collection: Extreme Weather	Township of Langley		2021-06-28	2022-02-28 02:49:56	2022-03-04 15:32:54			English	/Users/etetzlaff/Zotero/storage/ZC2GVJN4/Curbside Collection_ Extreme Weather.pdf
790	Excluded	did not include content related to toxic drug use and/or over-dose related deaths	newspaperArticle	2021		The Society To End Homelessness in Burnaby - Extreme Weather Heat Plan	City of Burnaby		2021-07-26	2022-02-28 02:52:30	2022-03-04 15:32:54			English	/Users/etetzlaff/Zotero/storage/IXJ6XZGS/Delegation - Society To End Homelessness in Burnaby - Extreme Weather Heat Plan (2021.07.26) FINAL.pdf
791	Excluded	did not include content related to toxic drug use and/or over-dose related deaths	newspaperArticle	2021	Weatherall, Julie	Newsletter	Charles Dickens Elementary School		2021-07-01	2022-02-28 02:53:06	2022-04-12 03:02:39			English	/Users/etetzlaff/Zotero/storage/LWVC2YXI/Dickens NL July.pdf
792	Excluded	did not include content related to toxic drug use and/or over-dose related deaths	newspaperArticle	2021		Latest Update	Vancouver Coastal Health		2021-07-22	2022-02-28 02:53:47	2022-03-04 15:32:54			English	/Users/etetzlaff/Zotero/storage/F9IXMCIT/COVID-19-Daily-Update-July-22-2021.pdf
793	Excluded	did not include content related to toxic drug use and/or over-dose related deaths	newspaperArticle	2021		HEAT WARNING issued for Fraser Valley, Howe Sound, Metro Vancouver and the Sunshine Coast	Vancouver Coastal Health		2021-07-30	2022-02-28 02:54:22	2022-03-31 00:03:13			English	/Users/etetzlaff/Zotero/storage/SJN3VZZ3/COVID-19-Daily-Update-July-30-2021.pdf
794	Excluded	did not include content related to toxic drug use and/or over-dose related deaths	newspaperArticle	2021		Sayward News	Sayward News		2021-08-01	2022-02-28 02:56:14	2022-04-13 18:22:39			English	/Users/etetzlaff/Zotero/storage/HIXLW3QY/August 2021.pdf
795	Excluded	did not include content related to toxic drug use and/or over-dose related deaths	newspaperArticle	2021		Minutes	City of Richmond		2021-07-20	2022-02-28 02:57:29	2022-04-13 23:33:07			English	/Users/etetzlaff/Zotero/storage/GYK7ZGH5/City of Richmond, BC - Parks, Recreation and Cultural Services Committee - July 20, 2021 - Minutes.pdf
796	Excluded	did not include content related to toxic drug use and/or over-dose related deaths	newspaperArticle	2021		Extreme Heat Response Review	City of Burnaby		2021-09-01	2022-02-28 03:00:47	2022-03-29 01:36:01			English	/Users/etetzlaff/Zotero/storage/IJFFCEAH/City of Burnaby_ Extreme Heat Response Review.pdf
797	Excluded	did not include content related to toxic drug use and/or over-dose related deaths	newspaperArticle	2021		Public Encouraged to Follow Water Restrictions to Help Conserve Water Supply During Summer	City of Cranbrook		2021-06-30	2022-02-28 03:01:40	2022-04-13 01:20:05			English	/Users/etetzlaff/Zotero/storage/V3NZTR45/City of Cranbrook - Public Encouraged to Follow Water Restrictions to Help Conserve Water Supply During Summer.pdf
798	Excluded	did not include content related to toxic drug use and/or over-dose related deaths	newspaperArticle	2021		Residents Reminded to Bring Their Own Water to City Parks and Facilities During Heat Wave	City of Cranbrook	https://cranbrook.ca/news/residents-reminded-to-bring-their-own-water-to-city-parks-and-facilities-during-heat-wave	2021-06-25	2022-02-28 03:02:03	2022-04-13 03:11:28			English	/Users/etetzlaff/Zotero/storage/JA9LW3ZG/City of Cranbrook - Residents Reminded to Bring Their Own Water to City Parks and Facilities During Heat Wave.pdf
799	Excluded	did not include content related to toxic drug use and/or over-dose related deaths	newspaperArticle	2021		Wise Water Use Vital to Supporting Proper Water Levels at Phillips Reservoir as Heat Continues	City of Cranbrook		2021-07-20	2022-02-28 03:02:23	2022-03-04 15:32:54			English	/Users/etetzlaff/Zotero/storage/YMFZEQX7/City of Cranbrook - Wise Water Use Vital to Supporting Proper Water Levels at Phillips Reservoir as Heat Continues.pdf
800	Excluded	did not include content related to toxic drug use and/or over-dose related deaths	newspaperArticle	2021		Bat the Heat	City of Mission		2021-07-28	2022-02-28 03:02:44	2022-03-26 18:59:28			English	/Users/etetzlaff/Zotero/storage/IG25ETYD/bat the heat - City of Mission.pdf
801	Excluded	did not include content related to toxic drug use and/or over-dose related deaths	newspaperArticle	2021		BC Heat Wave - Accessing Medications and Providing Continuity of Care	College of Pharmacists of British Columbia		2021-06-30	2022-02-28 03:03:04	2022-03-26 20:10:03			English	/Users/etetzlaff/Zotero/storage/BNP796SL/BC Heat Wave - Accessing Medications and Providing Continuity of Care _ College of Pharmacists of British Columbia.pdf
802	Excluded	did not include content related to toxic drug use and/or over-dose related deaths	newspaperArticle	2022		Looking back at 2021	BC Hydro		2022-01-26	2022-02-28 03:03:26	2022-03-31 22:20:07			English	/Users/etetzlaff/Zotero/storage/25TNXT85/BC Hydro - Looking back at 2021.pdf
803	Excluded	did not include content related to toxic drug use and/or over-dose related deaths	newspaperArticle	2022		The Challenge of Our Times	Climate Solutions Council		2022-01-01	2022-02-28 03:04:21	2022-04-15 01:16:46			English	/Users/etetzlaff/Zotero/storage/SKTZRDLA/bc_climate_solutions_council_2021_annual_report.pdf
804	Excluded	did not include content related to toxic drug use and/or over-dose related deaths	newspaperArticle	2021		City of Merritt Media Release	City of Merritt		2021-06-28	2022-02-28 03:04:50	2022-03-27 02:00:43			English	/Users/etetzlaff/Zotero/storage/ZTYUVJJS/City of Merritt Media Release _ June 28th, 2021 - City of Merritt.pdf
805	Excluded	did not include content related to toxic drug use and/or over-dose related deaths	newspaperArticle	2021		City Meets with Juniper Community Association and Two Provincial Ministries Following the Kamloops East Fire Event	City of Kamloops		2021-07-12	2022-02-28 03:05:09	2022-03-27 01:55:17			English	/Users/etetzlaff/Zotero/storage/CESYKG8T/City Meets with Juniper Community Association and Two Provincial Ministries Following the Kamloops East Fire Event _ City of Kamloops.pdf
806	Excluded	did not include content related to toxic drug use and/or over-dose related deaths	newspaperArticle	2021		City encourages residents to be water smart amidst heat wave	City of Penticton		2021-06-30	2022-02-28 03:05:34	2022-03-04 15:32:54			English	/Users/etetzlaff/Zotero/storage/VVTPPPWV/City encourages residents to be water smart amidst heat wave _ City of Penticton.pdf
807	Excluded	did not include content related to toxic drug use and/or over-dose related deaths	newspaperArticle	2021		City encourages residents and visitors to be safe and responsible with upcoming heat wave	City of Penticton		2021-06-24	2022-02-28 03:05:52	2022-03-04 15:32:54			English	/Users/etetzlaff/Zotero/storage/YB4VK5BD/City encourages residents and visitors to be safe and responsible with upcoming heat wave _ City of Penticton.pdf
808	Included	included content related to toxic drug use and/or over-dose related deaths	newspaperArticle	2021		City and Park Board activating additional heat safety measures in response to Environment Canada heat warning	City of Vancouver		2021-07-28	2022-02-28 03:06:11	2022-03-04 15:32:54			English	/Users/etetzlaff/Zotero/storage/S9VYM2FG/City and Park Board activating additional heat safety measures in response to Environment Canada heat warning _ City of Vancouver.pdf
809	Excluded	did not include content related to toxic drug use and/or over-dose related deaths	newspaperArticle	2021	Polderman, Jan	Christmas Greetings	Village of Lytton		2021-12-16	2022-02-28 03:06:31	2022-03-27 01:41:26			English	/Users/etetzlaff/Zotero/storage/5CEYP92H/Christmas-Message-Mayor-Polderman-final.pdf
810	Excluded	did not include content related to toxic drug use and/or over-dose related deaths	newspaperArticle	2021		BCAFN Climate Action Webinar - Finding and Using Climate Data	British Columbia Assembly of First Nations		2021-08-04	2022-02-28 03:07:00	2022-03-26 21:20:42			English	/Users/etetzlaff/Zotero/storage/G5GV277X/BCAFN Climate Action Webinar - Finding and Using Climate Data _ British Columbia Assembly of First Nations.pdf
811	Excluded	did not include content related to toxic drug use and/or over-dose related deaths	newspaperArticle	2021		Brace for the heat wave	Haisla Nation		2021-06-25	2022-02-28 03:07:24	2022-03-26 23:00:50			English	/Users/etetzlaff/Zotero/storage/DZZIQTE2/Brace for the heat wave - Haisla Nation.pdf
812	Excluded	did not include content related to toxic drug use and/or over-dose related deaths	newspaperArticle	2021		Call to Reduce Water Consumption - Stage 2 Water Restrictions in Effect Tuesday June 29.	District of Summerland		2021-06-28	2022-02-28 03:08:36	2022-03-26 23:50:14			English	/Users/etetzlaff/Zotero/storage/4CGWA75E/Call to Reduce Water Consumption - Stage 2 Water Restrictions in Effect Tuesday June 29.pdf
813	Excluded	did not include content related to toxic drug use and/or over-dose related deaths	newspaperArticle	2021		Campbell River now in stage 2 watering restrictions	City of Campbell River		2021-06-28	2022-02-28 03:09:02	2022-03-04 15:32:54			English	/Users/etetzlaff/Zotero/storage/ZMR27LJL/campbell-river-now-in-stage-2-watering-restrictions-june-21.pdf
814	Excluded	did not include content related to toxic drug use and/or over-dose related deaths	newspaperArticle	2021		Campfire ban starting Wednesday, June 30	Haisla Nation		2021-06-30	2022-02-28 03:09:33	2022-03-26 23:52:48			English	/Users/etetzlaff/Zotero/storage/4J8CEBJN/Campfire ban starting Wednesday, June 30 - Haisla Nation.pdf
815	Excluded	did not include content related to toxic drug use and/or over-dose related deaths	newspaperArticle	2021		Campfires Prohibited in British Columbia	Village of Telkwa		2021-06-29	2022-02-28 03:10:26	2022-03-26 23:53:06			English	/Users/etetzlaff/Zotero/storage/YSFRGXG4/Campfires Prohibited in British Columbia.pdf
816	Excluded	did not include content related to toxic drug use and/or over-dose related deaths	newspaperArticle	2021		Cancelled: 2021 DCSS Central Awards Ceremony	Peace River South School District 59		2021-07-02	2022-02-28 03:11:16	2022-03-27 00:58:25			English	/Users/etetzlaff/Zotero/storage/D4W72PAV/Cancelled_ 2021 DCSS Central Awards Ceremony _ School District 59.pdf
817	Excluded	did not include content related to toxic drug use and/or over-dose related deaths	newspaperArticle	2021		Burning Ban in Effect	District of Clearwater		2021-06-26	2022-02-28 03:15:26	2022-03-26 23:35:27			English	/Users/etetzlaff/Zotero/storage/I9AVQIBK/Burning Ban in effect _ District of Clearwater.pdf
818	Excluded	did not include content related to toxic drug use and/or over-dose related deaths	newspaperArticle	2021		Newsletter	Saulteau First Nations		2021-07-07	2022-02-28 03:16:40	2022-04-12 03:03:13			English	/Users/etetzlaff/Zotero/storage/D6H6M8JM/7 July 2021_compressed.pdf
819	Excluded	did not include content related to toxic drug use and/or over-dose related deaths	newspaperArticle	2021		Committee Meeting	Saulteau First Nations		2021-08-08	2022-02-28 03:17:11	2022-03-04 15:32:54			English	/Users/etetzlaff/Zotero/storage/U8CDF2FS/8 August 2021_compressed.pdf
820	Excluded	did not include content related to toxic drug use and/or over-dose related deaths	newspaperArticle	2021		Village Update	The Village of Lions Bay		2021-08-27	2022-02-28 03:19:10	2022-04-15 13:31:02			English	/Users/etetzlaff/Zotero/storage/BFA4LTKN/210827_village_update.pdf
821	Excluded	did not include content related to toxic drug use and/or over-dose related deaths	newspaperArticle	2021		November Newsletter	Saulteau First Nations		2021-11-11	2022-02-28 03:20:40	2022-04-12 03:21:52			English	/Users/etetzlaff/Zotero/storage/GT76HV8Y/11 November 2021_compressed.pdf
822	Excluded	did not include content related to toxic drug use and/or over-dose related deaths	newspaperArticle	2021		Special Council Meeting Agenda	Village of Lytton		2021-07-12	2022-02-28 03:21:02	2022-03-04 15:32:54			English	/Users/etetzlaff/Zotero/storage/UHUG4ZFF/21-07-12-Special-Council-Meeting-Agenda-final.pdf
823	Excluded	did not include content related to toxic drug use and/or over-dose related deaths	newspaperArticle	2021		News Release: City Opens Cooling Centre	City of Maple Ridge		2021-07-29	2022-02-28 03:21:26	2022-03-04 15:32:54			English	/Users/etetzlaff/Zotero/storage/KT4ZQA87/21-07-29 City Opens Cooling Centre.pdf
824	Excluded	did not include content related to toxic drug use and/or over-dose related deaths	newspaperArticle	2021		Information Bulletin	British Columbia		2021-06-28	2022-02-28 03:21:53	2022-03-04 15:32:54			English	/Users/etetzlaff/Zotero/storage/N9CDLE63/21-IB-BC-Campfire-prohibition-2021_06_28.pdf
825	Excluded	did not include content related to toxic drug use and/or over-dose related deaths	newspaperArticle	2021		View Royal News	Town of View Royal		2021-09-01	2022-02-28 03:24:45	2022-04-19 15:59:22			English	/Users/etetzlaff/Zotero/storage/KKN79Y3M/2021 Fall Winter Newsletter.pdf
826	Excluded	did not include content related to toxic drug use and/or over-dose related deaths	newspaperArticle	2021		2021 Heat Events	City of Burnaby		2021-09-16	2022-02-28 03:25:26	2022-03-26 13:29:07		Burnaby, British Columbia	English	/Users/etetzlaff/Zotero/storage/AFYMQJ7I/2021 Heat Events_ attachment (2021.09.27).pdf
827	Excluded	did not include content related to toxic drug use and/or over-dose related deaths	newspaperArticle	2021		District of Kitimat Regular Council Meeting: August 16th, 2021	District of Kitimat		2021-08-16	2022-02-28 03:25:55	2022-03-26 04:02:08			English	/Users/etetzlaff/Zotero/storage/JURRRY54/2021_08_16_Regular-Agenda_Final.pdf
828	Excluded	did not include content related to toxic drug use and/or over-dose related deaths	newspaperArticle	2021		The Corporate of the Village of Slocan Minutes of Council	Village of Slocan		2021-07-12	2022-02-28 03:29:27	2022-04-15 01:22:22			English	/Users/etetzlaff/Zotero/storage/EDZZGZMB/2021-07-12-July-12-Regular.pdf
829	Included	included content related to toxic drug use and/or over-dose related deaths	newspaperArticle	2021		BC CDC COVID Data Summary	BC CDC		2021-10-21	2022-02-28 03:31:05	2022-03-26 19:48:43			English	/Users/etetzlaff/Zotero/storage/82B5ZRFF/2021-10-21-Data-Summary.pdf
830	Excluded	did not include content related to toxic drug use and/or over-dose related deaths	newspaperArticle	2021		Council Meeting Minutes	City of Burnaby		2021-08-30	2022-02-28 03:32:08	2022-03-04 15:32:54			English	/Users/etetzlaff/Zotero/storage/KYPADPBI/2021.08.30. Open Council Minutes.pdf
831	Excluded	did not include content related to toxic drug use and/or over-dose related deaths	newspaperArticle	2021		Tla'Amin Nation Community News (July 1st, 2021)	Tla'Amin Nation		2021-07-01	2022-02-28 03:34:19	2022-04-15 12:01:44			English	/Users/etetzlaff/Zotero/storage/CZLMW5YS/2107-Nehmotl-July.pdf
832	Excluded	did not include content related to toxic drug use and/or over-dose related deaths	newspaperArticle	2021		News from the Municipality	Lions Bay		2021-07-23	2022-02-28 03:34:45	2022-03-04 15:32:54			English	/Users/etetzlaff/Zotero/storage/IPLR6MLY/210602_village_update.pdf
833	Excluded	did not include content related to toxic drug use and/or over-dose related deaths	newspaperArticle	2021		Village Update: Special Edition	The Village of Lions Bay		2021-06-30	2022-02-28 03:35:37	2022-04-15 13:31:29			English	/Users/etetzlaff/Zotero/storage/JCEYU97M/210630_village_update.pdf
834	Excluded	did not include content related to toxic drug use and/or over-dose related deaths	newspaperArticle	2021		Burnaby Public Library Board Agenda	Burnaby Public Library Board		2021-07-15	2022-02-28 03:36:05	2022-03-26 23:34:50			English	/Users/etetzlaff/Zotero/storage/PG9JQUHC/210715-LibBoard-RegAgenda-002.pdf
835	Included	included content related to toxic drug use and/or over-dose related deaths	newspaperArticle	2021		Board of Directors	Provincial Health Services Authority		2021-10-05	2022-03-01 20:20:22	2022-03-26 22:50:47			English	/Users/etetzlaff/Zotero/storage/4IGEC6XB/Cathy - 2021 - Board of Directors.pdf
836	Excluded	did not include content related to toxic drug use and/or over-dose related deaths	newspaperArticle	2021	Labbé, Stefan	B.C. government warns of another round of 'extreme heat'	NewWestminster Record		2021-07-27	2022-03-01 20:21:55	2022-03-26 18:09:37			English	/Users/etetzlaff/Zotero/storage/CBEV3NLL/Labbé - B.C. government warns of another round of 'extreme.pdf
837	Excluded	did not include content related to toxic drug use and/or over-dose related deaths	newspaperArticle	2021	Ketter, Karissa	BC heat wave can be explained by climate change, says SFU expert	The Peak		2021-07-12	2022-03-01 20:21:55	2022-03-26 20:10:45			English	/Users/etetzlaff/Zotero/storage/S5KYQKH4/Bc - BC heat wave can be explained by climate change, s.pdf
838	Excluded	did not include content related to toxic drug use and/or over-dose related deaths	newspaperArticle	2021	Caruso, Mariah	The next few days in the NWT are getting hotter and hotter.	The Voice of Denendeh		2021-07-07	2022-03-01 20:21:57	2022-04-15 01:58:00			English	/Users/etetzlaff/Zotero/storage/BVC39ZEC/Caruso - The next few days in the NWT are getting hotter an.pdf
839	Excluded	did not include content related to toxic drug use and/or over-dose related deaths	newspaperArticle	2021		The Weather Network - Potentially historic heat covers Western Canada, poses serious health risks	The Weather Network	https://www.theweathernetwork.com/ca/news/article/record-shattering-heat-set-to-engulf-western-canada-threaten-public-health	2021-06-26	2022-03-01 20:21:58	2022-04-15 02:42:54			English	/Users/etetzlaff/Zotero/storage/I92TZYPP/The Weather Network - Potentially historic heat co.pdf; /Users/etetzlaff/Zotero/storage/8BZ4L32V/The Weather Network - Potentially historic heat covers Western Canada, poses serious health risks.pdf
840	Excluded	did not include content related to toxic drug use and/or over-dose related deaths	newspaperArticle	2021		VIU Classes Cancelled Monday, June 28 Due to Extreme Heat	VIU		2021-06-27	2022-03-01 20:21:59	2022-04-15 13:32:16			English	/Users/etetzlaff/Zotero/storage/JC2ER6CP/VIU Classes Cancelled Monday, June 28 Due to Extre.pdf
841	Excluded	did not include content related to toxic drug use and/or over-dose related deaths	newspaperArticle	2021	Dangerfield, Katie	Western Canada’s extreme heat wave: Some experts have ‘never seen’ anything like it	Global News.ca		2021-06-29	2022-03-01 20:22:00	2022-04-14 00:47:57			English	/Users/etetzlaff/Zotero/storage/SCUBB7FW/Western Canada’s extreme heat wave Some experts h.pdf
842	Excluded	did not include content related to toxic drug use and/or over-dose related deaths	newspaperArticle	2021		Will there be another heat wave in Metro Vancouver?	Vancouver Is Awesome		2021-07-06	2022-03-01 20:22:02	2022-04-18 01:27:42			English	/Users/etetzlaff/Zotero/storage/QEHC45E7/Will there be another heat wave in Metro Vancouver.pdf
843	Excluded	did not include content related to toxic drug use and/or over-dose related deaths	newspaperArticle	2021	Schmunk, Rhianna	595 people were killed by heat in B.C. this summer, new figures from coroner show	CBC News	https://www.cbc.ca/news/canada/british-columbia/bc-heat-dome-sudden-deaths-revised-2021-1.6232758	2021-11-01	2022-03-01 20:22:38	2022-04-18 01:40:50			English	/Users/etetzlaff/Zotero/storage/XQKK99IE/595 people were killed by heat in B.C. this summer.pdf
844	Excluded	did not include content related to toxic drug use and/or over-dose related deaths	newspaperArticle	2021		Another heat wave set to bake B.C., adding to wildfire concerns in southern regions	The Free Press		2021-08-11	2022-03-01 20:22:39	2022-04-18 01:34:51			English	/Users/etetzlaff/Zotero/storage/C4DQ7JN5/Another heat wave set to bake B.C., adding to wild.pdf
845	Excluded	did not include content related to toxic drug use and/or over-dose related deaths	newspaperArticle	2021	Zussman, Richard	At least 595 people in B.C. died from summer heat wave, coroners service says	Global News.ca	https://globalnews.ca/news/8340634/coroners-service-heat-wave-deaths-bc/	2021-11-01	2022-03-01 20:22:39	2022-04-18 01:41:00			English	/Users/etetzlaff/Zotero/storage/WJ6UEXEH/At least 595 people in B.C. died from summer heat .pdf
846	Excluded	did not include content related to toxic drug use and/or over-dose related deaths	newspaperArticle	2021	Labbé, Stefan	Most of B.C. now under a 'dangerous' heat warning — here's why	New Westminster Record		2021-06-23	2022-03-01 20:22:40	2022-04-14 00:00:28			English	/Users/etetzlaff/Zotero/storage/26U9I5JQ/Labbé - Most of B.C. now under a 'dangerous' heat warning .pdf
847	Excluded	did not include content related to toxic drug use and/or over-dose related deaths	blogPost	2021	Cruickshank, Ainslie	B.C.’s extreme heat is here to stay. Critics say government’s plan to deal with it is dangerously weak			2021-08-24	2022-03-01 20:22:41	2022-03-26 18:53:49			English	/Users/etetzlaff/Zotero/storage/FRKMX7VN/Cruickshank - B.C.’s extreme heat is here to stay. Critics say g.pdf
848	Excluded	did not include content related to toxic drug use and/or over-dose related deaths	newspaperArticle	2021	Douglas, Emily	Canada heatwave: ‘Heat dome’ high of almost 50C as dozens die	HRD		2021-06-30	2022-03-01 20:22:43	2022-03-27 00:02:21			English	/Users/etetzlaff/Zotero/storage/BVBWKYP8/Douglas - Canada heatwave ‘Heat dome’ high of almost 50C as.pdf
849	Excluded	did not include content related to toxic drug use and/or over-dose related deaths	newspaperArticle	2021	Kroeger, Carolin; Rotenberg, Sara	Extreme heat is here to stay. Canada must adapt.	HealthyDebate		2021-07-23	2022-03-01 20:22:48	2022-03-29 01:31:24			English	/Users/etetzlaff/Zotero/storage/LDLBV7GN/Kroeger and Rotenberg - Extreme heat is here to stay. Canada must adapt..pdf
850	Excluded	did not include content related to toxic drug use and/or over-dose related deaths	blogPost	2021		Freshwater Fisheries Society of BC	Freshwater Fisheries Society of BC	https://www.gofishbc.com/Blog/Conservation/Summer-Drought-How-to-Help-Protect-Fish.aspx	2021-07-28	2022-03-01 20:22:49	2022-04-18 01:32:43			English	/Users/etetzlaff/Zotero/storage/63EQ2AZ8/Freshwater Fisheries Society of BC - Blog.pdf
851	Excluded	did not include content related to toxic drug use and/or over-dose related deaths	newspaperArticle	2021	Boyd, Alex	Heat dome over Western Canada linked to dozens of B.C. deaths: ‘We’ve never seen anything like this’	Toronto Star	https://www.thestar.com/news/canada/2021/06/29/western-canadas-heat-dome-sees-surge-of-bc-deaths-weve-never-seen-anything-like-this.html	2021-06-29	2022-03-01 20:22:50	2022-04-17 23:44:31		Toronto, Ontario	English	/Users/etetzlaff/Zotero/storage/BDEJTUP7/Boyd - Heat dome over Western Canada linked to dozens of .pdf
852	Excluded	did not include content related to toxic drug use and/or over-dose related deaths	newspaperArticle	2021	St. Denis, Jen	Heat Killed 595 British Columbians This Summer | The Tyee	The Tyee		2021-11-01	2022-03-01 20:22:51	2022-03-30 23:20:55			English	/Users/etetzlaff/Zotero/storage/56IHJD6J/Heat Killed 595 British Columbians This Summer T.pdf
853	Excluded	did not include content related to toxic drug use and/or over-dose related deaths	newspaperArticle	2021	James, Sandy	Improving the microclimate in urban areas: a case study in the centre of Athens	Viewpoint Vancouver	http://journals.sagepub.com/doi/10.1177/0143624410394518	2021-07-14	2022-03-01 20:22:56	2022-06-04 17:02:23	2022-03-01 20:22:56		English	/Users/etetzlaff/Zotero/storage/WBYG3IZY/Gaitani et al. - 2011 - Improving the microclimate in urban areas a case .pdf
854	Excluded	did not include content related to toxic drug use and/or over-dose related deaths	newspaperArticle	2021		How BC Clear Cut Logging is Connected to Canada’s Heat Waves	Be Sustainable	https://www.besustainable.com/forestry/bc-logging-canada-heat-wave/	2021-07-04	2022-03-01 20:22:57	2022-04-18 01:26:52			English	/Users/etetzlaff/Zotero/storage/52E8PN3J/How BC Clear Cut Logging is Connected to Canada’s .pdf
855	Excluded	did not include content related to toxic drug use and/or over-dose related deaths	newspaperArticle	2021		Human Rights Watch says B.C. failed to protect vulnerable people during heat wave	National Observer	https://www.nationalobserver.com/2021/10/06/news/bc-inadequate-heat-wave-supports-heightened-risks-vulnerable-people-human-rights	2021-10-05	2022-03-01 20:22:58	2022-06-28 00:20:05			English	/Users/etetzlaff/Zotero/storage/XIRJ5XXN/Human Rights Watch says B.C. failed to protect vul.pdf; /Users/etetzlaff/Zotero/storage/BT69D7RA/Human Rights Watch slams B.C. government’s respons.pdf
856	Excluded	did not include content related to toxic drug use and/or over-dose related deaths	newspaperArticle	2021	Lockhart, Logan	Meteorologist looks back at extreme heat in June: ‘Worst weather event of my career’	Vernon Morning Star		2021-12-24	2022-03-01 20:23:00	2022-04-04 14:22:36			English	/Users/etetzlaff/Zotero/storage/CQFZ9I8C/Meteorologist looks back at extreme heat in June .pdf
857	Excluded	did not include content related to toxic drug use and/or over-dose related deaths	newspaperArticle	2021	Warner, Gerry	No relief in sight from torrid temperatures | Columbia Valley, Cranbrook, East Kootenay, Elk Valley, Kimberley	e-know	https://www.e-know.ca/regions/east-kootenay/no-relief-in-sight-from-torrid-temperatures/	2021-07-18	2022-03-01 20:23:02	2022-04-12 03:11:49			English	/Users/etetzlaff/Zotero/storage/H3HCVNB7/No relief in sight from torrid temperatures Colu.pdf
858	Excluded	did not include content related to toxic drug use and/or over-dose related deaths	newspaperArticle	2021	Hamilton, Tyler	The Weather Network - Heat dome inflates over Western Canada, the harbinger of all-time warmth?	The Weather Network	https://www.theweathernetwork.com/ca/news/article/heat-dome-inflates-over-western-canada-the-harbinger-of-all-time-warmth	2021-06-24	2022-03-01 20:23:04	2022-04-15 02:41:43			English	/Users/etetzlaff/Zotero/storage/VBM6VVNN/The Weather Network - Heat dome inflates over West.pdf; /Users/etetzlaff/Zotero/storage/8MVRMF9X/The Weather Network - Heat dome inflates over Western Canada, the harbinger of all-time warmth.pdf
859	Excluded	did not include content related to toxic drug use and/or over-dose related deaths	newspaperArticle	2021		Tips to stay safe, cool during extreme heat wave	Government of British Columbia		2021-06-25	2022-03-01 20:23:05	2022-04-18 01:17:53			English	/Users/etetzlaff/Zotero/storage/E8A3LRIB/Tips to stay safe, cool during extreme heat wave .pdf
860	Excluded	did not include content related to toxic drug use and/or over-dose related deaths	newspaperArticle	2021	MacDonald, Brenden	We must create a provincial heat response plan before next year.	Lead Now.ca	https://you.leadnow.ca/petitions/we-must-create-a-provincial-heat-response-plan-before-next-year	2021-11-08	2022-03-01 20:23:06	2022-04-18 01:41:36			English	/Users/etetzlaff/Zotero/storage/IL2QPTEB/We must create a provincial heat response plan bef.pdf
861	Excluded	did not include content related to toxic drug use and/or over-dose related deaths	newspaperArticle	2021	Ford, Arthur R.	Western Canada’s ‘heat dome’ named top weather story of 2021	Canadian Historical Review	https://utpjournals.press/doi/10.3138/CHR-023-03-01	2021-12-16	2022-03-01 20:23:07	2022-07-07 16:34:05	2022-03-01 20:23:07		English	/Users/etetzlaff/Zotero/storage/T32TJ4FU/Ford - 1942 - The Canadian Press.pdf; /Users/etetzlaff/Zotero/storage/ADAPHWXQ/Western Canada’s ‘heat dome’ named top weather story of 2021 northeastNOW.pdf
862	Excluded	did not include content related to toxic drug use and/or over-dose related deaths	newspaperArticle	2021		What the “Heat Dome” Looked Like Where I Live (What if you are next?)	Rosehill Farm	https://rosehillfarm.ca/2021/07/26/heat-dome-climate-change/	2021-07-26	2022-03-01 20:23:09	2022-04-18 01:32:06			English	/Users/etetzlaff/Zotero/storage/YQIMKZ7S/What the “Heat Dome” Looked Like Where I Live (Wha.pdf
863	Excluded	did not include content related to toxic drug use and/or over-dose related deaths	newspaperArticle	2021	Bean, Chelsea	Wildﬁres in Lytton, British Columbia Highlight the Importance of Climate Justice	Spheres of Influence		2021-09-08	2022-03-01 20:23:09	2022-04-13 14:30:16			English	/Users/etetzlaff/Zotero/storage/9SKC8EB3/Bean - Wildﬁres in Lytton, British Columbia Highlight the.pdf
864	Excluded	did not include content related to toxic drug use and/or over-dose related deaths	newspaperArticle	2021	Gilligan, Melissa	38 record highs set in Alberta Tuesday as historic heat wave continues	Global News.ca		2021-06-30	2022-03-01 20:23:42	2022-04-18 01:58:16			English	/Users/etetzlaff/Zotero/storage/VBNHKQ74/Gilligan - 38 record highs set in Alberta Tuesday as historic.pdf
865	Excluded	did not include content related to toxic drug use and/or over-dose related deaths	newspaperArticle	2021		AFSC's response to 2021 crop conditions - Agriculture Financial Services Corporation	AFSC	https://afsc.ca/resources/afscs-response-to-2021-crop-conditions/	2021	2022-03-01 20:23:43	2022-03-26 15:05:34			English	/Users/etetzlaff/Zotero/storage/LIAZX8PD/2021 - AFSC's response to 2021 crop conditions - Agricult.pdf
866	Excluded	did not include content related to toxic drug use and/or over-dose related deaths	newspaperArticle	2022	Gilligan, Melissa	Alberta's historic heat wave last summer responsible for 66 deaths: report	iheartradio	https://www.iheartradio.ca/cjad/shows/alberta-s-historic-heat-wave-last-summer-responsible-for-66-deaths-report-1.17224258	2022-02-23	2022-03-01 20:23:44	2022-03-26 15:57:40			English	/Users/etetzlaff/Zotero/storage/ZX6BARD7/Alberta's historic heat wave last summer responsib.pdf
867	Excluded	did not include content related to toxic drug use and/or over-dose related deaths	newspaperArticle	2021		Alberta’s hot spot: Grande Prairie records province’s top temp during heat wave	EverythingGP	https://everythinggp.com/2021/07/06/albertas-hot-spot-grande-prairie-records-provinces-top-temp-during-heat-wave/	2021-07-06	2022-03-01 20:23:44	2022-04-18 01:27:29			English	/Users/etetzlaff/Zotero/storage/YBDEXGCZ/Alberta’s hot spot Grande Prairie records provinc.pdf
868	Excluded	did not include content related to toxic drug use and/or over-dose related deaths	newspaperArticle	2021		City of Edmonton launches emergency response to deal with extreme heat	Todayville Edmonton	https://www.todayville.com/edmonton/city-of-edmonton-launches-emergency-response-to-deal-with-extreme-heat/	2021-06-25	2022-03-01 20:23:47	2022-04-18 01:17:29			English	/Users/etetzlaff/Zotero/storage/HNCZFC95/City of Edmonton launches emergency response to de.pdf
869	Excluded	did not include content related to toxic drug use and/or over-dose related deaths	newspaperArticle	2021	Smith, Charlie	Expect more heat waves like the one that's occurring this week in British Columbia, Washington, and Oregon	Straight	https://www.straight.com/news/expect-more-heat-waves-like-one-thats-occurring-this-week-in-british-columbia-washington-and	2021-07-01	2022-03-01 20:23:50	2022-03-29 01:02:23			English	/Users/etetzlaff/Zotero/storage/8R7KDCHG/Smith - Expect more heat waves like the one that's occurri.pdf
870	Excluded	did not include content related to toxic drug use and/or over-dose related deaths	newspaperArticle	2021		Experts call record-breaking heat wave temperatures 'extremely extreme'	National Observer		2021-06-28	2022-03-01 20:23:51	2022-04-18 01:20:39			English	/Users/etetzlaff/Zotero/storage/PVA93VE4/Experts call record-breaking heat wave temperature.pdf
871	Excluded	did not include content related to toxic drug use and/or over-dose related deaths	newspaperArticle	2021	Ashley-Hewitson, Sarah	Fort McMurray Forecasted to See Hottest Day in Community's History This Week	Mix103.7	https://www.mix1037fm.com/2021/06/28/94654/	2021-06-28	2022-03-01 20:23:51	2022-04-24 00:23:11			English	/Users/etetzlaff/Zotero/storage/P8BKIBGX/Fort McMurray Forecasted To See Hottest Day In Com.pdf
872	Excluded	did not include content related to toxic drug use and/or over-dose related deaths	newspaperArticle	2022	Labbé, Stefan	Heat dome made British Columbians more anxious. Could prescribing nature help?	Vancouver Is Awesome		2022-01-26	2022-03-01 20:23:53	2022-03-30 23:07:33		Vancouver, British Columbia	English	/Users/etetzlaff/Zotero/storage/DHTFM7ST/Heat dome made British Columbians more anxious. Could prescribing nature help - Alaska Highway News.pdf; /Users/etetzlaff/Zotero/storage/TDNZ4QZZ/Labbé - Heat dome made British Columbians more anxious. Co.pdf
873	Excluded	did not include content related to toxic drug use and/or over-dose related deaths	newspaperArticle	2021		Heat wave over Western Canada now linked to sudden deaths in Burnaby, B.C.: RCMP	CP24.com		2021-06-29	2022-03-01 20:23:53	2022-04-18 01:23:09			English	/Users/etetzlaff/Zotero/storage/R2FW9DZG/Heat wave over Western Canada now linked to sudden.pdf
874	Excluded	did not include content related to toxic drug use and/or over-dose related deaths	newspaperArticle	2021		HEAT WAVE: Tips to stay cool and report temperature issues	University of Alberta		2021-06-28	2022-03-01 20:23:54	2022-04-18 01:20:47			English	/Users/etetzlaff/Zotero/storage/5YSY3E7N/HEAT WAVE Tips to stay cool and report temperatur.pdf
875	Excluded	did not include content related to toxic drug use and/or over-dose related deaths	newspaperArticle	2021		Heatwave wreaks havoc on Alberta crops - Alberta Farmer Express	Alberta Farm Express	https://www.albertafarmexpress.ca/news/heatwave-wreaks-havoc-on-alberta-crops/	2021-07-26	2022-03-01 20:23:55	2022-03-31 01:09:15			English	/Users/etetzlaff/Zotero/storage/XLWTDKK5/Heatwave wreaks havoc on Alberta crops - Alberta F.pdf
876	Excluded	did not include content related to toxic drug use and/or over-dose related deaths	newspaperArticle	2021		It's a heat wave, folks	StAlbertToday.ca	https://www.stalberttoday.ca/local-news/its-a-heat-wave-folks-3905404	2021-06-30	2022-03-01 20:23:55	2022-04-01 00:03:08			English	/Users/etetzlaff/Zotero/storage/TWTDVCUQ/It's a heat wave, folks - StAlbertToday.ca.pdf
877	Excluded	did not include content related to toxic drug use and/or over-dose related deaths	newspaperArticle	2021	Siever, Kim	Lethbridge hotter and drier than 100 years ago	Deep dives and critical analysis		2021-07-19	2022-03-01 20:23:57	2022-04-01 01:11:50			English	/Users/etetzlaff/Zotero/storage/AFHVVANH/Siever - Lethbridge hotter and drier than 100 years ago.pdf
878	Excluded	did not include content related to toxic drug use and/or over-dose related deaths	newspaperArticle	2021		Local EMS responded to eight heat-related calls during heat wave	North Bay Nugget		2021-07-05	2022-03-01 20:23:57	2022-04-18 01:27:14		North Bay, Ontario	English	/Users/etetzlaff/Zotero/storage/S5L86579/Local EMS responded to eight heat-related calls du.pdf
879	Excluded	did not include content related to toxic drug use and/or over-dose related deaths	newspaperArticle	2021	Goulet, Justin	Lethbridge & area Alberta COVID-19 sports polls obituaries real estate	LethbridgeNews Now		2021-06-30	2022-03-01 20:23:58	2022-04-01 01:11:18		Lethbridge, Alberta	English	/Users/etetzlaff/Zotero/storage/KBC68GE2/Goulet - LETHBRIDGE & AREA ALBERTA COVID-19 SPORTS POLLS OB.pdf
880	Excluded	did not include content related to toxic drug use and/or over-dose related deaths	newspaperArticle	2021	Firby, Doug	Pool party on the prairie: Neighbourly antidote to a heat wave	Connectour		2021-06-30	2022-03-01 20:23:59	2022-04-13 00:29:43			English	/Users/etetzlaff/Zotero/storage/R48IFAHE/Chronicles and Firby - Pool party on the prairie Neighbourly antidote to.pdf
881	Excluded	did not include content related to toxic drug use and/or over-dose related deaths	newspaperArticle	2021		Resources to support CHC residents during Extreme Heat Event	Calgary Housing Company	https://calgaryhousingcompany.org/resources-to-support-chc-residents-during-extreme-heat-event/	2021-06-28	2022-03-01 20:24:00	2022-04-18 01:21:10			English	/Users/etetzlaff/Zotero/storage/XEBV4B5W/Resources to support CHC residents during Extreme .pdf
882	Excluded	did not include content related to toxic drug use and/or over-dose related deaths	newspaperArticle	2021	Mackenzie, Justin	Stay healthy during our heat wave	University of Calgary	https://ucalgary.ca/news/stay-healthy-during-our-heat-wave	2021-06-29	2022-03-01 20:24:01	2022-04-18 01:21:49			English	/Users/etetzlaff/Zotero/storage/2G8M56LP/Stay healthy during our heat wave News Univers.pdf
883	Excluded	did not include content related to toxic drug use and/or over-dose related deaths	newspaperArticle	2021		Total number of deaths from B.C.’s summer heat dome nudges nearly 600: coroner	EnergeticCity		2021-11-01	2022-03-01 20:24:03	2022-04-15 12:21:30			English	/Users/etetzlaff/Zotero/storage/HABEJVHR/Fm - Total number of deaths from B.C.’s summer heat dom.pdf
884	Excluded	did not include content related to toxic drug use and/or over-dose related deaths	newspaperArticle	2021	Siedlecki, Patrick	Total of 219 new heat records set during recent Alberta heat wave	MyLethbridgeNow	https://www.mylethbridgenow.com/20114/total-of-219-new-heat-records-set-during-recent-alberta-heat-wave/	2021-07-06	2022-03-01 20:24:03	2022-04-18 01:27:23			English	/Users/etetzlaff/Zotero/storage/LVIFVR35/Total of 219 new heat records set during recent Al.pdf
885	Excluded	did not include content related to toxic drug use and/or over-dose related deaths	newspaperArticle	2021	Kopecky, Arno	The record-setting day when global heating surpassed COVID-19 as the existential crisis	The Narwhal		2021-06-29	2022-03-01 20:24:04	2022-04-15 02:05:27			English	/Users/etetzlaff/Zotero/storage/7MTA3GWM/Kopecky - The record-setting day when global heating surpass.pdf
886	Excluded	did not include content related to toxic drug use and/or over-dose related deaths	newspaperArticle	2021	Fawcett-Atkinson, Marc	'It's not looking very good,' say the people growing your food under sweltering heat	National Observer	https://www.nationalobserver.com/2021/07/02/news/heat-wave-bc-prairies-farmers-climate-change	2021-07-02	2022-03-01 20:24:56	2022-04-18 01:26:08			English	/Users/etetzlaff/Zotero/storage/AIC5242A/'It's not looking very good,' say the people growi.pdf; /Users/etetzlaff/Zotero/storage/SMCMJXHZ/Fawcett-atkinson - Its not looking very good say the people growing y.pdf
887	Excluded	did not include content related to toxic drug use and/or over-dose related deaths	newspaperArticle	2021	Weber, Bob	‘Trying to tell us something’: Climatologist says 2021 a weather year like no other	CHAT News Today		2021-12-16	2022-03-01 20:24:57	2022-04-18 01:43:48			English	/Users/etetzlaff/Zotero/storage/FHZLK5PN/‘Trying to tell us something’ Climatologist says 2021 a weather year like no other CFJC Today Kam.pdf; /Users/etetzlaff/Zotero/storage/GR8XWYBN/2021 - 'Trying to tell us something' Climatologist says .pdf; /Users/etetzlaff/Zotero/storage/3P4C58DN/2021 - ‘Trying to tell us something’ Climatologist says .pdf; /Users/etetzlaff/Zotero/storage/D73D8ILJ/2021 - ‘…
888	Excluded	did not include content related to toxic drug use and/or over-dose related deaths	newspaperArticle	2021	Roberts, Martha	2021 Cattle and hog sectors outlook update: Lack of moisture and excessive heat pressure the West	Farm Credit Canada	https://www.fcc-fac.ca/en/knowledge/economics/2021-cattle-hog-outlook-update-lack-moisture.html	2021-08-17	2022-03-01 20:24:58	2022-04-18 01:35:44			English	/Users/etetzlaff/Zotero/storage/44JUJDC7/2021 - 2021 Cattle and hog sectors outlook update Lack o.pdf
889	Excluded	did not include content related to toxic drug use and/or over-dose related deaths	newspaperArticle	2021	Peters, Skylar	As ‘heat dome’ hovers over Prairies, farmers pray for precipitation	The Globe and Mail		2021-07-03	2022-03-01 20:25:01	2022-04-18 02:59:59			English	/Users/etetzlaff/Zotero/storage/7KZJMEI6/Peters - As ‘heat dome’ hovers over Prairies, farmers pray .pdf
890	Excluded	did not include content related to toxic drug use and/or over-dose related deaths	newspaperArticle	2021	Blackburn, Mark	Climate change report says some effects 'irreversible' for years	National News	https://www.aptnnews.ca/author/mblackburn/	2021-08-09	2022-03-01 20:25:05	2022-03-28 01:16:32			English	/Users/etetzlaff/Zotero/storage/SCJK2F8G/Climate change report says some effects 'irreversi.pdf
891	Excluded	did not include content related to toxic drug use and/or over-dose related deaths	newspaperArticle	2021		Extreme temperatures shatter provincial records across the Prairies as heat dome lingers	CBC News	https://www.cbc.ca/news/canada/manitoba/prairies-extreme-temperatures-records-1.6089145	2021-07-03	2022-03-01 20:25:08	2022-03-29 01:48:38		Manitoba	English	/Users/etetzlaff/Zotero/storage/GISRIP7C/Extreme temperatures shatter provincial records ac.pdf
892	Excluded	did not include content related to toxic drug use and/or over-dose related deaths	newspaperArticle	2021	Westhaver, Eric	Four Flin Flon high temperature records broken during last week's heat wave	Flin Flon Reminder		2021-07-09	2022-03-01 20:25:09	2022-04-18 01:28:25			English	/Users/etetzlaff/Zotero/storage/6WU9PJKV/Four Flin Flon high temperature records broken dur.pdf
893	Included	included content related to toxic drug use and/or over-dose related deaths	newspaperArticle	2021	Bergen, Rachel	Environment Canada issues heat warnings for many parts of Western Canada	CBC		2021-07-01	2022-03-01 20:25:10	2022-03-29 00:29:10		Manitoba	English	/Users/etetzlaff/Zotero/storage/F2V8V7QM/Bergen - Environment Canada issues heat warnings for many p.pdf
894	Excluded	did not include content related to toxic drug use and/or over-dose related deaths	newspaperArticle	2021	Wilson, Steven	Upcoming Local Events	DiscoverWeyburn		2021-07-10	2022-03-01 20:25:11	2022-04-18 00:51:59			English	/Users/etetzlaff/Zotero/storage/DAA36MU9/Roy - UPCOMING LOCAL EVENTS.pdf
895	Excluded	did not include content related to toxic drug use and/or over-dose related deaths	newspaperArticle	2021		Heat Wave Impacting Canola - PembinaValleyOnline.com	Pembina Valley	https://www.pembinavalleyonline.com/ag-news/heat-wave-impacting-canola	2021-07-01	2022-03-01 20:25:12	2022-03-31 00:41:03			English	/Users/etetzlaff/Zotero/storage/9ES2LEDA/Heat Wave Impacting Canola - PembinaValleyOnline.c.pdf
896	Excluded	did not include content related to toxic drug use and/or over-dose related deaths	newspaperArticle	2021		Heat wave over Western Canada now linked to 25 sudden deaths in B.C.	Toronto Star	https://www.thestar.com/news/canada/2021/06/29/new-all-time-record-set-in-bc-as-heat-wave-grips-the-west-slides-into-manitoba.html	2021-06-29	2022-03-01 20:25:13	2022-06-07 21:08:09		Toronto, Ontario	English	/Users/etetzlaff/Zotero/storage/GTIZR595/Heat wave over Western Canada now linked to 25 sud.pdf; /Users/etetzlaff/Zotero/storage/HXJ5K339/Heat wave over Western Canada now linked to sudden.pdf
897	Excluded	did not include content related to toxic drug use and/or over-dose related deaths	newspaperArticle	2021	Lawrynuik, Sarah	‘It was hard enough before’: Manitoba’s drought, worsened by climate crisis, is upending Prairie life	The Narwhal		2021-07-31	2022-03-01 20:25:16	2022-03-26 12:33:30			English	/Users/etetzlaff/Zotero/storage/94YDZG5F/Lawrynuik and Elkaim - ‘It was hard enough before’ Manitoba’s drought, w.pdf
898	Excluded	did not include content related to toxic drug use and/or over-dose related deaths	newspaperArticle	2021		Manitoba breaks 19 temperature records as heat dome brings extreme weather	CTV News	https://winnipeg.ctvnews.ca/manitoba-breaks-19-temperature-records-as-heat-dome-brings-extreme-weather-1.5495593	2021-07-03	2022-03-01 20:25:17	2022-04-18 01:26:42		Winnipeg	English	/Users/etetzlaff/Zotero/storage/8ZJFGS5I/Manitoba breaks 19 temperature records as heat dom.pdf
899	Excluded	did not include content related to toxic drug use and/or over-dose related deaths	newspaperArticle	2021	Lachacz, Adam	Rocky Mountain glaciers experienced about a month of melt during 10-day heat wave: expert	CTV News	https://edmonton.ctvnews.ca/rocky-mountain-glaciers-experienced-about-a-month-of-melt-during-10-day-heat-wave-expert-1.5505190	2021-07-11	2022-03-01 20:25:20	2022-04-18 01:28:55		Edmonton, Alberta	English	/Users/etetzlaff/Zotero/storage/X7WZYQNN/Rocky Mountain glaciers experienced about a month .pdf
900	Excluded	did not include content related to toxic drug use and/or over-dose related deaths	newspaperArticle	2021		The Weather Network - Surge of summer heat threatens Prairie records from the 1800s	The Weather Network	https://www.theweathernetwork.com/ca/news/article/summer-like-heat-challenges-some-all-time-records-on-the-prairies	2021-09-28	2022-03-01 20:25:21	2022-04-15 02:43:29			English	/Users/etetzlaff/Zotero/storage/4V2NP8YQ/The Weather Network - Surge of summer heat threate.pdf
901	Excluded	did not include content related to toxic drug use and/or over-dose related deaths	newspaperArticle	2021		Warnings begin for Manitoba as heat wave approaches	Steinbachonline.com		2021-06-29	2022-03-01 20:25:22	2022-04-18 01:23:35			English	/Users/etetzlaff/Zotero/storage/98YRJ38A/Warnings begin for Manitoba as heat wave approache.pdf
902	Excluded	did not include content related to toxic drug use and/or over-dose related deaths	newspaperArticle	2021	Weiss, Ross; Otani, Jennifer; Vankosky, Meghan	Predicted wheat midge development	Prairie Pest		2021-06-28	2022-03-01 20:25:24	2022-04-18 01:03:35			English	/Users/etetzlaff/Zotero/storage/JY58RCJP/Weiss et al. - PREDICTED WHEAT MIDGE DEVELOPMENT.pdf
903	Excluded	did not include content related to toxic drug use and/or over-dose related deaths	newspaperArticle	2021	Lafontaine, Miriam; Dionne, Alphonse	Seniors federation seeks answers on plans to protect residents from increasing heat waves	CBC.ca		2021-07-13	2022-03-01 20:27:26	2022-04-18 00:50:44			English	/Users/etetzlaff/Zotero/storage/LTFGCFM8/Lafontaine - Seniors federation worries province not prepared f.pdf; /Users/etetzlaff/Zotero/storage/2APZXJAP/Lafontaine and Dionne - Seniors federation seeks answers on plans to prote.pdf
904	Excluded	did not include content related to toxic drug use and/or over-dose related deaths	newspaperArticle	2021	Mitchell, Kalin	Hot and humid weather continues across the Maritimes	CTV News	https://atlantic.ctvnews.ca/hot-and-humid-weather-continues-across-the-maritimes-1.5488590	2021-06-28	2022-03-01 20:27:39	2022-04-18 01:03:42			English	/Users/etetzlaff/Zotero/storage/LPW6KQH9/Hot and humid weather continues across the Maritim.pdf
905	Excluded	did not include content related to toxic drug use and/or over-dose related deaths	newspaperArticle	2021	Hodgins, Mark	Hot start to the week in Halifax could break temperature records	CityNews	https://halifax.citynews.ca/local-news/hot-start-to-the-week-in-halifax-could-break-temperature-records-3912013	2021-06-28	2022-03-01 20:27:40	2022-04-18 01:20:10		Halifax, Nova Scotia	English	/Users/etetzlaff/Zotero/storage/KFK5U5GA/Hot start to the week in Halifax could break tempe.pdf
[truncated: 2,004 more rows]
